# Supplementary material for: Improving the Depth and Reliability of Glycopeptide Identification Using Protein Prospector
Source: Mol Cell Proteomics. 2025 Jan 7;24(2):100903. doi: 10.1016/j.mcpro.2025.100903 (PMC11851224; doi:10.1016/j.mcpro.2025.100903)
Supplement: Supplemental Tables [file mmc2.xlsx]

## Sheet: SupTable1
HexNAc* (N)
HexNAcFuc* (N)
HexNAc2* (N)
HexNAc2Fuc* (N)
HexNAc2Hex* (N)
HexNAc2HexFuc* (N)
HexNAc2Hex2* (N)
HexNAc2Hex2Fuc* (N)
HexNAc2Hex3* (N)
HexNAc2Hex3Fuc* (N)
HexNAc2Hex3Fuc2* (N)
HexNAc2Hex4* (N)
HexNAc2Hex4Fuc* (N)
HexNAc2Hex4Phospho* (N)
HexNAc2Hex4PhosphoFuc* (N)
HexNAc2Hex5* (N)
HexNAc2Hex5Fuc* (N)
HexNAc2Hex5Phospho* (N)
HexNAc2Hex5PhosphoFuc* (N)
HexNAc2Hex5Phospho2* (N)
HexNAc2Hex5Phospho2Fuc* (N)
HexNAc2Hex6* (N)
HexNAc2Hex6Fuc* (N)
HexNAc2Hex6Phospho* (N)
HexNAc2Hex6PhosphoFuc* (N)
HexNAc2Hex6Phospho2* (N)
HexNAc2Hex6Phospho2Fuc* (N)
HexNAc2Hex7* (N)
HexNAc2Hex7Fuc* (N)
HexNAc2Hex7Phospho* (N)
HexNAc2Hex7PhosphoFuc* (N)
HexNAc2Hex7Phospho2* (N)
HexNAc2Hex7Phospho2Fuc* (N)
HexNAc2Hex8* (N)
HexNAc2Hex8Phospho* (N)
HexNAc2Hex8PhosphoFuc* (N)
HexNAc2Hex8Phospho2* (N)
HexNAc2Hex8Phospho2Fuc* (N)
HexNAc2Hex9* (N)
HexNAc2Hex9Phospho* (N)
HexNAc2Hex9PhosphoFuc* (N)
HexNAc2Hex9Phospho2* (N)
HexNAc2Hex9Phospho2Fuc* (N)
HexNAc2Hex10* (N)
HexNAc2Hex10Fuc* (N)
HexNAc2Hex11* (N)
HexNAc2Hex12* (N)
HexNAc3Hex3* (N)
HexNAc3Hex3Fuc* (N)
HexNAc3Hex3Fuc2* (N)
HexNAc3Hex4* (N)
HexNAc3Hex4Fuc* (N)
HexNAc3Hex4FucNeuAc* (N)
HexNAc3Hex4FucNeuGc* (N)
HexNAc3Hex4Fuc2* (N)
HexNAc3Hex4NeuAc* (N)
HexNAc3Hex4NeuGc* (N)
HexNAc3Hex5* (N)
HexNAc3Hex5Fuc* (N)
HexNAc3Hex5FucNeuAc* (N)
HexNAc3Hex5FucNeuGc* (N)
HexNAc3Hex5Fuc2* (N)
HexNAc3Hex5NeuAc* (N)
HexNAc3Hex5NeuGc* (N)
HexNAc3Hex5NeuGcNeuGcAc* (N)
HexNAc3Hex5Phospho* (N)
HexNAc3Hex5PhosphoFuc* (N)
HexNAc3Hex5Phospho2* (N)
HexNAc3Hex5Phospho2Fuc* (N)
HexNAc3Hex6* (N)
HexNAc3Hex6Fuc* (N)
HexNAc3Hex6FucNeuAc* (N)
HexNAc3Hex6FucNeuGc* (N)
HexNAc3Hex6Fuc2* (N)
HexNAc3Hex6NeuAc* (N)
HexNAc3Hex6NeuGc* (N)
HexNAc3Hex6Phospho* (N)
HexNAc3Hex6PhosphoFuc* (N)
HexNAc3Hex6Phospho2* (N)
HexNAc3Hex6Phospho2Fuc* (N)
HexNAc3Hex7* (N)
HexNAc3Hex7Fuc* (N)
HexNAc3Hex7FucNeuAc* (N)
HexNAc3Hex7FucNeuGc* (N)
HexNAc3Hex7NeuAc* (N)
HexNAc3Hex7NeuGc* (N)
HexNAc3Hex7Phospho* (N)
HexNAc3Hex7PhosphoFuc* (N)
HexNAc3Hex7Phospho2* (N)
HexNAc3Hex7Phospho2Fuc* (N)
HexNAc3Hex8* (N)
HexNAc3Hex8Phospho* (N)
HexNAc3Hex8PhosphoFuc* (N)
HexNAc3Hex8Phospho2* (N)
HexNAc3Hex8Phospho2Fuc* (N)
HexNAc3Hex9* (N)
HexNAc3Hex9Phospho* (N)
HexNAc3Hex9PhosphoFuc* (N)
HexNAc3Hex9Phospho2* (N)
HexNAc3Hex9Phospho2Fuc* (N)
HexNAc4Hex3* (N)
HexNAc4Hex3Fuc* (N)
HexNAc4Hex3FucNeuAc* (N)
HexNAc4Hex3Fuc2* (N)
HexNAc4Hex3Fuc2NeuAc* (N)
HexNAc4Hex3Fuc3* (N)
HexNAc4Hex3NeuAc* (N)
HexNAc4Hex3NeuGc* (N)
HexNAc4Hex4* (N)
HexNAc4Hex4Fuc* (N)
HexNAc4Hex4FucNeuAc* (N)
HexNAc4Hex4FucNeuGc* (N)
HexNAc4Hex4Fuc2* (N)
HexNAc4Hex4Fuc2NeuAc* (N)
HexNAc4Hex4Fuc2NeuGc* (N)
HexNAc4Hex4Fuc3* (N)
HexNAc4Hex4NeuAc* (N)
HexNAc4Hex4NeuAc2* (N)
HexNAc4Hex4NeuGc* (N)
HexNAc4Hex5* (N)
HexNAc4Hex5Fuc* (N)
HexNAc4Hex5FucNeuAc* (N)
HexNAc4Hex5FucNeuAcNeuGc* (N)
HexNAc4Hex5FucNeuAc2* (N)
HexNAc4Hex5FucNeuGc* (N)
HexNAc4Hex5FucNeuGcNeuGcAc* (N)
HexNAc4Hex5FucNeuGc2* (N)
HexNAc4Hex5Fuc2* (N)
HexNAc4Hex5Fuc2NeuAc* (N)
HexNAc4Hex5Fuc2NeuAcNeuGc* (N)
HexNAc4Hex5Fuc2NeuAc2* (N)
HexNAc4Hex5Fuc2NeuGc* (N)
HexNAc4Hex5Fuc2NeuGcNeuGcAc* (N)
HexNAc4Hex5Fuc2NeuGc2* (N)
HexNAc4Hex5Fuc3* (N)
HexNAc4Hex5Fuc3NeuAc* (N)
HexNAc4Hex5Fuc3NeuAcNeuGc* (N)
HexNAc4Hex5Fuc3NeuAc2* (N)
HexNAc4Hex5Fuc3NeuGc* (N)
HexNAc4Hex5Fuc3NeuGcNeuGcAc* (N)
HexNAc4Hex5Fuc3NeuGc2* (N)
HexNAc4Hex5Fuc4* (N)
HexNAc4Hex5NeuAc* (N)
HexNAc4Hex5NeuAcNeuGc* (N)
HexNAc4Hex5NeuAcNeuGc2* (N)
HexNAc4Hex5NeuAc2* (N)
HexNAc4Hex5NeuAc2NeuGc* (N)
HexNAc4Hex5NeuAc3* (N)
HexNAc4Hex5NeuGc* (N)
HexNAc4Hex5NeuGcNeuGcAc* (N)
HexNAc4Hex5NeuGc2* (N)
HexNAc4Hex5NeuGc3* (N)
HexNAc4Hex6* (N)
HexNAc4Hex6Fuc* (N)
HexNAc4Hex6FucNeuAc* (N)
HexNAc4Hex6FucNeuAc2* (N)
HexNAc4Hex6FucNeuGc* (N)
HexNAc4Hex6FucNeuGc2* (N)
HexNAc4Hex6Fuc2* (N)
HexNAc4Hex6Fuc2NeuAc* (N)
HexNAc4Hex6Fuc2NeuAc2* (N)
HexNAc4Hex6Fuc2NeuGc* (N)
HexNAc4Hex6Fuc2NeuGc2* (N)
HexNAc4Hex6Fuc3* (N)
HexNAc4Hex6NeuAc* (N)
HexNAc4Hex6NeuAc2* (N)
HexNAc4Hex6NeuAc3* (N)
HexNAc4Hex6NeuGc* (N)
HexNAc4Hex6NeuGc2* (N)
HexNAc4Hex7* (N)
HexNAc4Hex7Fuc* (N)
HexNAc4Hex7FucNeuAc* (N)
HexNAc4Hex7Fuc2* (N)
HexNAc4Hex7Fuc3* (N)
HexNAc4Hex7NeuAc* (N)
HexNAc4Hex7Phospho* (N)
HexNAc4Hex7Phospho2* (N)
HexNAc4Hex8Phospho* (N)
HexNAc4Hex8Phospho2* (N)
HexNAc4Hex9Phospho* (N)
HexNAc4Hex9Phospho2* (N)
HexNAc5Hex3* (N)
HexNAc5Hex3Fuc* (N)
HexNAc5Hex3FucNeuAc* (N)
HexNAc5Hex3FucNeuGc* (N)
HexNAc5Hex3Fuc2* (N)
HexNAc5Hex3Fuc2NeuAc* (N)
HexNAc5Hex3NeuAc* (N)
HexNAc5Hex4* (N)
HexNAc5Hex4Fuc* (N)
HexNAc5Hex4FucNeuAc* (N)
HexNAc5Hex4FucNeuAcNeuGc* (N)
HexNAc5Hex4FucNeuAc2* (N)
HexNAc5Hex4FucNeuGc* (N)
HexNAc5Hex4FucNeuGcNeuGcAc* (N)
HexNAc5Hex4FucNeuGc2* (N)
HexNAc5Hex4Fuc2* (N)
HexNAc5Hex4Fuc2NeuAc* (N)
HexNAc5Hex4Fuc2NeuGc* (N)
HexNAc5Hex4Fuc2NeuGcNeuGcAc* (N)
HexNAc5Hex4Fuc2NeuGc2* (N)
HexNAc5Hex4Fuc3* (N)
HexNAc5Hex4Fuc4* (N)
HexNAc5Hex4NeuAc* (N)
HexNAc5Hex4NeuAcNeuGc* (N)
HexNAc5Hex4NeuAc2* (N)
HexNAc5Hex4NeuGc* (N)
HexNAc5Hex4NeuGc2* (N)
HexNAc5Hex4NeuGc3* (N)
HexNAc5Hex5* (N)
HexNAc5Hex5Fuc* (N)
HexNAc5Hex5FucNeuAc* (N)
HexNAc5Hex5FucNeuAcNeuGc* (N)
HexNAc5Hex5FucNeuAc2* (N)
HexNAc5Hex5FucNeuGc* (N)
HexNAc5Hex5FucNeuGcNeuGcAc* (N)
HexNAc5Hex5FucNeuGc2* (N)
HexNAc5Hex5Fuc2* (N)
HexNAc5Hex5Fuc2NeuAc* (N)
HexNAc5Hex5Fuc2NeuAc2* (N)
HexNAc5Hex5Fuc2NeuGc* (N)
HexNAc5Hex5Fuc2NeuGcNeuGcAc* (N)
HexNAc5Hex5Fuc2NeuGc2* (N)
HexNAc5Hex5Fuc3* (N)
HexNAc5Hex5Fuc3NeuGcNeuGcAc* (N)
HexNAc5Hex5Fuc4* (N)
HexNAc5Hex5NeuAc* (N)
HexNAc5Hex5NeuAcNeuGc* (N)
HexNAc5Hex5NeuAc2* (N)
HexNAc5Hex5NeuAc3* (N)
HexNAc5Hex5NeuGc* (N)
HexNAc5Hex5NeuGc2* (N)
HexNAc5Hex5NeuGc3* (N)
HexNAc5Hex6* (N)
HexNAc5Hex6Fuc* (N)
HexNAc5Hex6FucNeuAc* (N)
HexNAc5Hex6FucNeuAcNeuGc* (N)
HexNAc5Hex6FucNeuAcNeuGc2* (N)
HexNAc5Hex6FucNeuAc2* (N)
HexNAc5Hex6FucNeuAc2NeuGc* (N)
HexNAc5Hex6FucNeuAc3* (N)
HexNAc5Hex6FucNeuGc* (N)
HexNAc5Hex6FucNeuGcNeuGcAc* (N)
HexNAc5Hex6FucNeuGcNeuGcAc2* (N)
HexNAc5Hex6FucNeuGc2* (N)
HexNAc5Hex6FucNeuGc2NeuGcAc* (N)
HexNAc5Hex6FucNeuGc3* (N)
HexNAc5Hex6Fuc2* (N)
HexNAc5Hex6Fuc2NeuAc* (N)
HexNAc5Hex6Fuc2NeuAc2* (N)
HexNAc5Hex6Fuc2NeuAc3* (N)
HexNAc5Hex6Fuc2NeuGc* (N)
HexNAc5Hex6Fuc2NeuGcNeuGcAc* (N)
HexNAc5Hex6Fuc2NeuGcNeuGcAc2* (N)
HexNAc5Hex6Fuc2NeuGc2* (N)
HexNAc5Hex6Fuc2NeuGc2NeuGcAc* (N)
HexNAc5Hex6Fuc2NeuGc3* (N)
HexNAc5Hex6Fuc3* (N)
HexNAc5Hex6Fuc3NeuAc* (N)
HexNAc5Hex6Fuc3NeuAc2* (N)
HexNAc5Hex6Fuc3NeuAc3* (N)
HexNAc5Hex6Fuc3NeuGc* (N)
HexNAc5Hex6Fuc3NeuGcNeuGcAc* (N)
HexNAc5Hex6Fuc3NeuGcNeuGcAc2* (N)
HexNAc5Hex6Fuc3NeuGc2* (N)
HexNAc5Hex6Fuc3NeuGc2NeuGcAc* (N)
HexNAc5Hex6Fuc3NeuGc3* (N)
HexNAc5Hex6Fuc4* (N)
HexNAc5Hex6Fuc5* (N)
HexNAc5Hex6Fuc6* (N)
HexNAc5Hex6NeuAc* (N)
HexNAc5Hex6NeuAcNeuGc* (N)
HexNAc5Hex6NeuAcNeuGc2* (N)
HexNAc5Hex6NeuAc2* (N)
HexNAc5Hex6NeuAc2NeuGc* (N)
HexNAc5Hex6NeuAc3* (N)
HexNAc5Hex6NeuAc4* (N)
HexNAc5Hex6NeuGc* (N)
HexNAc5Hex6NeuGc2* (N)
HexNAc5Hex6NeuGc3* (N)
HexNAc5Hex7* (N)
HexNAc5Hex7Fuc* (N)
HexNAc5Hex7FucNeuAc* (N)
HexNAc5Hex7FucNeuAcNeuGc* (N)
HexNAc5Hex7FucNeuAc2* (N)
HexNAc5Hex7FucNeuAc3* (N)
HexNAc5Hex7FucNeuAc4* (N)
HexNAc5Hex7FucNeuGc* (N)
HexNAc5Hex7FucNeuGc2* (N)
HexNAc5Hex7Fuc2NeuAc* (N)
HexNAc5Hex7Fuc2NeuAc2* (N)
HexNAc5Hex7Fuc2NeuAc3* (N)
HexNAc5Hex7Fuc2NeuAc4* (N)
HexNAc5Hex7Fuc3NeuAc* (N)
HexNAc5Hex7Fuc3NeuAc2* (N)
HexNAc5Hex7Fuc3NeuAc3* (N)
HexNAc5Hex7Fuc3NeuAc4* (N)
HexNAc5Hex7NeuAc* (N)
HexNAc5Hex7NeuAc2* (N)
HexNAc5Hex7NeuAc3* (N)
HexNAc5Hex7NeuAc4* (N)
HexNAc5Hex8* (N)
HexNAc5Hex8Fuc* (N)
HexNAc5Hex8FucNeuAc* (N)
HexNAc5Hex8FucNeuAc2* (N)
HexNAc5Hex8FucNeuAc3* (N)
HexNAc5Hex8FucNeuAc4* (N)
HexNAc5Hex8Fuc2NeuAc* (N)
HexNAc5Hex8Fuc2NeuAc2* (N)
HexNAc5Hex8Fuc2NeuAc3* (N)
HexNAc5Hex8Fuc2NeuAc4* (N)
HexNAc5Hex8Fuc3NeuAc* (N)
HexNAc5Hex8Fuc3NeuAc2* (N)
HexNAc5Hex8Fuc3NeuAc3* (N)
HexNAc5Hex8Fuc3NeuAc4* (N)
HexNAc5Hex8Fuc4* (N)
HexNAc5Hex8Fuc4NeuAc* (N)
HexNAc5Hex8Fuc4NeuAc2* (N)
HexNAc5Hex8Fuc4NeuAc3* (N)
HexNAc5Hex8Fuc4NeuAc4* (N)
HexNAc5Hex9Fuc* (N)
HexNAc6Hex3* (N)
HexNAc6Hex3Fuc* (N)
HexNAc6Hex3FucNeuAc* (N)
HexNAc6Hex3FucNeuAcNeuGc* (N)
HexNAc6Hex3FucNeuAc2* (N)
HexNAc6Hex3FucNeuGc* (N)
HexNAc6Hex3FucNeuGcNeuGcAc* (N)
HexNAc6Hex3FucNeuGc2* (N)
HexNAc6Hex3Fuc2* (N)
HexNAc6Hex3Fuc2NeuAc* (N)
HexNAc6Hex3Fuc2NeuGc* (N)
HexNAc6Hex3Fuc2NeuGcNeuGcAc* (N)
HexNAc6Hex3Fuc2NeuGc2* (N)
HexNAc6Hex3Fuc3* (N)
HexNAc6Hex3Fuc3NeuAc* (N)
HexNAc6Hex3Fuc3NeuGcNeuGcAc* (N)
HexNAc6Hex3NeuAc* (N)
HexNAc6Hex4* (N)
HexNAc6Hex4Fuc* (N)
HexNAc6Hex4FucNeuAc* (N)
HexNAc6Hex4FucNeuAc2* (N)
HexNAc6Hex4FucNeuGc* (N)
HexNAc6Hex4FucNeuGcNeuGcAc* (N)
HexNAc6Hex4FucNeuGc2* (N)
HexNAc6Hex4Fuc2* (N)
HexNAc6Hex4Fuc2NeuAc* (N)
HexNAc6Hex4Fuc2NeuAc2* (N)
HexNAc6Hex4Fuc2NeuGc* (N)
HexNAc6Hex4Fuc2NeuGcNeuGcAc* (N)
HexNAc6Hex4Fuc2NeuGc2* (N)
HexNAc6Hex4Fuc3NeuAc* (N)
HexNAc6Hex4Fuc3NeuAc2* (N)
HexNAc6Hex4Fuc3NeuGc* (N)
HexNAc6Hex4Fuc3NeuGcNeuGcAc* (N)
HexNAc6Hex4Fuc3NeuGc2* (N)
HexNAc6Hex4NeuAc* (N)
HexNAc6Hex5* (N)
HexNAc6Hex5Fuc* (N)
HexNAc6Hex5FucNeuAc* (N)
HexNAc6Hex5FucNeuAcNeuGc* (N)
HexNAc6Hex5FucNeuAcNeuGc2* (N)
HexNAc6Hex5FucNeuAc2* (N)
HexNAc6Hex5FucNeuAc2NeuGc* (N)
HexNAc6Hex5FucNeuAc3* (N)
HexNAc6Hex5FucNeuGc* (N)
HexNAc6Hex5FucNeuGcNeuGcAc* (N)
HexNAc6Hex5FucNeuGc2* (N)
HexNAc6Hex5Fuc2* (N)
HexNAc6Hex5Fuc2NeuAc* (N)
HexNAc6Hex5Fuc2NeuAc2* (N)
HexNAc6Hex5Fuc2NeuAc3* (N)
HexNAc6Hex5Fuc2NeuGc* (N)
HexNAc6Hex5Fuc2NeuGcNeuGcAc* (N)
HexNAc6Hex5Fuc2NeuGc2* (N)
HexNAc6Hex5Fuc3* (N)
HexNAc6Hex5Fuc3NeuAc* (N)
HexNAc6Hex5Fuc3NeuAc2* (N)
HexNAc6Hex5Fuc3NeuAc3* (N)
HexNAc6Hex5Fuc3NeuGc* (N)
HexNAc6Hex5Fuc3NeuGcNeuGcAc* (N)
HexNAc6Hex5Fuc3NeuGc2* (N)
HexNAc6Hex5Fuc4NeuAc* (N)
HexNAc6Hex5Fuc4NeuAc2* (N)
HexNAc6Hex5Fuc4NeuAc3* (N)
HexNAc6Hex5NeuAc* (N)
HexNAc6Hex5NeuAc2* (N)
HexNAc6Hex6* (N)
HexNAc6Hex6Fuc* (N)
HexNAc6Hex6FucNeuAc* (N)
HexNAc6Hex6FucNeuAcNeuGc* (N)
HexNAc6Hex6FucNeuAcNeuGc2* (N)
HexNAc6Hex6FucNeuAc2* (N)
HexNAc6Hex6FucNeuAc2NeuGc* (N)
HexNAc6Hex6FucNeuAc3* (N)
HexNAc6Hex6FucNeuAc4* (N)
HexNAc6Hex6FucNeuGc* (N)
HexNAc6Hex6FucNeuGcNeuGcAc* (N)
HexNAc6Hex6FucNeuGcNeuGcAc2* (N)
HexNAc6Hex6FucNeuGc2* (N)
HexNAc6Hex6FucNeuGc2NeuGcAc* (N)
HexNAc6Hex6FucNeuGc3* (N)
HexNAc6Hex6Fuc2* (N)
HexNAc6Hex6Fuc2NeuAc* (N)
HexNAc6Hex6Fuc2NeuAc2* (N)
HexNAc6Hex6Fuc2NeuAc3* (N)
HexNAc6Hex6Fuc2NeuAc4* (N)
HexNAc6Hex6Fuc2NeuGc* (N)
HexNAc6Hex6Fuc2NeuGcNeuGcAc* (N)
HexNAc6Hex6Fuc2NeuGcNeuGcAc2* (N)
HexNAc6Hex6Fuc2NeuGc2* (N)
HexNAc6Hex6Fuc2NeuGc2NeuGcAc* (N)
HexNAc6Hex6Fuc2NeuGc3* (N)
HexNAc6Hex6Fuc3* (N)
HexNAc6Hex6Fuc3NeuAc* (N)
HexNAc6Hex6Fuc3NeuAc2* (N)
HexNAc6Hex6Fuc3NeuAc3* (N)
HexNAc6Hex6Fuc3NeuAc4* (N)
HexNAc6Hex6Fuc3NeuGc* (N)
HexNAc6Hex6Fuc3NeuGcNeuGcAc* (N)
HexNAc6Hex6Fuc3NeuGcNeuGcAc2* (N)
HexNAc6Hex6Fuc3NeuGc2* (N)
HexNAc6Hex6Fuc3NeuGc2NeuGcAc* (N)
HexNAc6Hex6Fuc3NeuGc3* (N)
HexNAc6Hex6Fuc4NeuAc* (N)
HexNAc6Hex6Fuc4NeuAc2* (N)
HexNAc6Hex6Fuc4NeuAc3* (N)
HexNAc6Hex6Fuc4NeuAc4* (N)
HexNAc6Hex6NeuAc* (N)
HexNAc6Hex6NeuAcNeuGc* (N)
HexNAc6Hex6NeuAc2* (N)
HexNAc6Hex6NeuGc2* (N)
HexNAc6Hex7* (N)
HexNAc6Hex7Fuc* (N)
HexNAc6Hex7FucNeuAc* (N)
HexNAc6Hex7FucNeuAc2* (N)
HexNAc6Hex7FucNeuAc3* (N)
HexNAc6Hex7FucNeuAc3NeuGc* (N)
HexNAc6Hex7FucNeuAc4* (N)
HexNAc6Hex7FucNeuGc* (N)
HexNAc6Hex7FucNeuGcNeuGcAc* (N)
HexNAc6Hex7FucNeuGcNeuGcAc2* (N)
HexNAc6Hex7FucNeuGcNeuGcAc3* (N)
HexNAc6Hex7FucNeuGc2* (N)
HexNAc6Hex7FucNeuGc2NeuGcAc* (N)
HexNAc6Hex7FucNeuGc2NeuGcAc2* (N)
HexNAc6Hex7FucNeuGc3* (N)
HexNAc6Hex7FucNeuGc3NeuGcAc* (N)
HexNAc6Hex7FucNeuGc4* (N)
HexNAc6Hex7Fuc2* (N)
HexNAc6Hex7Fuc2NeuAc* (N)
HexNAc6Hex7Fuc2NeuAc2* (N)
HexNAc6Hex7Fuc2NeuAc3* (N)
HexNAc6Hex7Fuc2NeuAc4* (N)
HexNAc6Hex7Fuc2NeuGc* (N)
HexNAc6Hex7Fuc2NeuGcNeuGcAc* (N)
HexNAc6Hex7Fuc2NeuGcNeuGcAc2* (N)
HexNAc6Hex7Fuc2NeuGcNeuGcAc3* (N)
HexNAc6Hex7Fuc2NeuGc2* (N)
HexNAc6Hex7Fuc2NeuGc2NeuGcAc* (N)
HexNAc6Hex7Fuc2NeuGc2NeuGcAc2* (N)
HexNAc6Hex7Fuc2NeuGc3* (N)
HexNAc6Hex7Fuc2NeuGc3NeuGcAc* (N)
HexNAc6Hex7Fuc2NeuGc4* (N)
HexNAc6Hex7Fuc3* (N)
HexNAc6Hex7Fuc3NeuAc* (N)
HexNAc6Hex7Fuc3NeuAc2* (N)
HexNAc6Hex7Fuc3NeuAc3* (N)
HexNAc6Hex7Fuc3NeuAc4* (N)
HexNAc6Hex7Fuc3NeuGc* (N)
HexNAc6Hex7Fuc3NeuGcNeuGcAc* (N)
HexNAc6Hex7Fuc3NeuGcNeuGcAc2* (N)
HexNAc6Hex7Fuc3NeuGcNeuGcAc3* (N)
HexNAc6Hex7Fuc3NeuGc2* (N)
HexNAc6Hex7Fuc3NeuGc2NeuGcAc* (N)
HexNAc6Hex7Fuc3NeuGc2NeuGcAc2* (N)
HexNAc6Hex7Fuc3NeuGc3* (N)
HexNAc6Hex7Fuc3NeuGc3NeuGcAc* (N)
HexNAc6Hex7Fuc3NeuGc4* (N)
HexNAc6Hex7Fuc4* (N)
HexNAc6Hex7Fuc4NeuAc* (N)
HexNAc6Hex7Fuc4NeuAc2* (N)
HexNAc6Hex7Fuc4NeuAc3* (N)
HexNAc6Hex7Fuc4NeuAc4* (N)
HexNAc6Hex7Fuc4NeuGc* (N)
HexNAc6Hex7Fuc4NeuGcNeuGcAc* (N)
HexNAc6Hex7Fuc4NeuGcNeuGcAc2* (N)
HexNAc6Hex7Fuc4NeuGcNeuGcAc3* (N)
HexNAc6Hex7Fuc4NeuGc2* (N)
HexNAc6Hex7Fuc4NeuGc2NeuGcAc* (N)
HexNAc6Hex7Fuc4NeuGc2NeuGcAc2* (N)
HexNAc6Hex7Fuc4NeuGc3* (N)
HexNAc6Hex7Fuc4NeuGc3NeuGcAc* (N)
HexNAc6Hex7Fuc4NeuGc4* (N)
HexNAc6Hex7Fuc5* (N)
HexNAc6Hex7Fuc5NeuAc* (N)
HexNAc6Hex7Fuc5NeuAc2* (N)
HexNAc6Hex7Fuc5NeuAc3* (N)
HexNAc6Hex7Fuc5NeuAc4* (N)
HexNAc6Hex7NeuAc* (N)
HexNAc6Hex7NeuAcNeuGc* (N)
HexNAc6Hex7NeuAc2* (N)
HexNAc6Hex7NeuAc2NeuGc* (N)
HexNAc6Hex7NeuAc2NeuGc2* (N)
HexNAc6Hex7NeuAc3* (N)
HexNAc6Hex7NeuAc3NeuGc* (N)
HexNAc6Hex7NeuAc4* (N)
HexNAc6Hex7NeuGc* (N)
HexNAc6Hex7NeuGc2* (N)
HexNAc6Hex8* (N)
HexNAc6Hex8Fuc* (N)
HexNAc6Hex8FucNeuAc* (N)
HexNAc6Hex8FucNeuAc2* (N)
HexNAc6Hex8FucNeuAc3* (N)
HexNAc6Hex8FucNeuAc4* (N)
HexNAc6Hex8Fuc2NeuAc* (N)
HexNAc6Hex8Fuc2NeuAc2* (N)
HexNAc6Hex8Fuc2NeuAc3* (N)
HexNAc6Hex8Fuc2NeuAc4* (N)
HexNAc6Hex8Fuc3NeuAc* (N)
HexNAc6Hex8Fuc3NeuAc2* (N)
HexNAc6Hex8Fuc3NeuAc3* (N)
HexNAc6Hex8Fuc3NeuAc4* (N)
HexNAc6Hex8Fuc4NeuAc* (N)
HexNAc6Hex8Fuc4NeuAc2* (N)
HexNAc6Hex8Fuc4NeuAc3* (N)
HexNAc6Hex8Fuc4NeuAc4* (N)
HexNAc6Hex8Fuc5NeuAc* (N)
HexNAc6Hex8Fuc5NeuAc2* (N)
HexNAc6Hex8Fuc5NeuAc3* (N)
HexNAc6Hex8Fuc5NeuAc4* (N)
HexNAc6Hex8NeuAc* (N)
HexNAc6Hex8NeuAc2* (N)
HexNAc6Hex8NeuAc3* (N)
HexNAc6Hex8NeuAc4* (N)
HexNAc6Hex9* (N)
HexNAc6Hex9FucNeuAcNeuGc* (N)
HexNAc6Hex9NeuAc2* (N)
HexNAc6Hex10FucNeuAc* (N)
HexNAc6Hex10NeuAcNeuGc* (N)
HexNAc6Hex11Fuc* (N)
HexNAc7Hex3* (N)
HexNAc7Hex3Fuc* (N)
HexNAc7Hex4* (N)
HexNAc7Hex4Fuc* (N)
HexNAc7Hex4FucNeuAc* (N)
HexNAc7Hex4Fuc2* (N)
HexNAc7Hex4Fuc2NeuAc* (N)
HexNAc7Hex4NeuAc* (N)
HexNAc7Hex5* (N)
HexNAc7Hex5Fuc* (N)
HexNAc7Hex5FucNeuAc* (N)
HexNAc7Hex5FucNeuAc2* (N)
HexNAc7Hex5Fuc2* (N)
HexNAc7Hex5Fuc2NeuAc* (N)
HexNAc7Hex5Fuc2NeuAc2* (N)
HexNAc7Hex5Fuc3NeuAc* (N)
HexNAc7Hex5Fuc3NeuAc2* (N)
HexNAc7Hex5NeuAc* (N)
HexNAc7Hex5NeuAc2* (N)
HexNAc7Hex6* (N)
HexNAc7Hex6Fuc* (N)
HexNAc7Hex6FucNeuAc* (N)
HexNAc7Hex6FucNeuAc2* (N)
HexNAc7Hex6FucNeuAc3* (N)
HexNAc7Hex6FucNeuAc3NeuGc* (N)
HexNAc7Hex6FucNeuAc4* (N)
HexNAc7Hex6Fuc2* (N)
HexNAc7Hex6Fuc2NeuAc* (N)
HexNAc7Hex6Fuc2NeuAc2* (N)
HexNAc7Hex6Fuc2NeuAc3* (N)
HexNAc7Hex6Fuc2NeuAc3NeuGc* (N)
HexNAc7Hex6Fuc2NeuAc4* (N)
HexNAc7Hex6Fuc3* (N)
HexNAc7Hex6Fuc3NeuAc* (N)
HexNAc7Hex6Fuc3NeuAc2* (N)
HexNAc7Hex6Fuc3NeuAc3* (N)
HexNAc7Hex6Fuc3NeuAc4* (N)
HexNAc7Hex6Fuc4* (N)
HexNAc7Hex6Fuc4NeuAc* (N)
HexNAc7Hex6Fuc4NeuAc2* (N)
HexNAc7Hex6Fuc4NeuAc3* (N)
HexNAc7Hex6Fuc4NeuAc4* (N)
HexNAc7Hex6NeuAc* (N)
HexNAc7Hex6NeuAc2* (N)
HexNAc7Hex6NeuAc3* (N)
HexNAc7Hex6NeuAc4* (N)
HexNAc7Hex7* (N)
HexNAc7Hex7Fuc* (N)
HexNAc7Hex7FucNeuAc* (N)
HexNAc7Hex7FucNeuAcNeuGc2* (N)
HexNAc7Hex7FucNeuAcNeuGc3* (N)
HexNAc7Hex7FucNeuAc2* (N)
HexNAc7Hex7FucNeuAc2NeuGc* (N)
HexNAc7Hex7FucNeuAc3* (N)
HexNAc7Hex7FucNeuAc4* (N)
HexNAc7Hex7FucNeuGc* (N)
HexNAc7Hex7FucNeuGcNeuGcAc* (N)
HexNAc7Hex7FucNeuGcNeuGcAc2* (N)
HexNAc7Hex7FucNeuGcNeuGcAc3* (N)
HexNAc7Hex7FucNeuGc2* (N)
HexNAc7Hex7FucNeuGc2NeuGcAc* (N)
HexNAc7Hex7FucNeuGc2NeuGcAc2* (N)
HexNAc7Hex7FucNeuGc3* (N)
HexNAc7Hex7FucNeuGc3NeuGcAc* (N)
HexNAc7Hex7FucNeuGc4* (N)
HexNAc7Hex7Fuc2* (N)
HexNAc7Hex7Fuc2NeuAc* (N)
HexNAc7Hex7Fuc2NeuAc2* (N)
HexNAc7Hex7Fuc2NeuAc3* (N)
HexNAc7Hex7Fuc2NeuAc4* (N)
HexNAc7Hex7Fuc2NeuGc* (N)
HexNAc7Hex7Fuc2NeuGcNeuGcAc* (N)
HexNAc7Hex7Fuc2NeuGcNeuGcAc2* (N)
HexNAc7Hex7Fuc2NeuGcNeuGcAc3* (N)
HexNAc7Hex7Fuc2NeuGc2* (N)
HexNAc7Hex7Fuc2NeuGc2NeuGcAc* (N)
HexNAc7Hex7Fuc2NeuGc2NeuGcAc2* (N)
HexNAc7Hex7Fuc2NeuGc3* (N)
HexNAc7Hex7Fuc2NeuGc3NeuGcAc* (N)
HexNAc7Hex7Fuc2NeuGc4* (N)
HexNAc7Hex7Fuc3* (N)
HexNAc7Hex7Fuc3NeuAc* (N)
HexNAc7Hex7Fuc3NeuAc2* (N)
HexNAc7Hex7Fuc3NeuAc3* (N)
HexNAc7Hex7Fuc3NeuAc4* (N)
HexNAc7Hex7Fuc3NeuGc* (N)
HexNAc7Hex7Fuc3NeuGcNeuGcAc* (N)
HexNAc7Hex7Fuc3NeuGcNeuGcAc2* (N)
HexNAc7Hex7Fuc3NeuGcNeuGcAc3* (N)
HexNAc7Hex7Fuc3NeuGc2* (N)
HexNAc7Hex7Fuc3NeuGc2NeuGcAc* (N)
HexNAc7Hex7Fuc3NeuGc2NeuGcAc2* (N)
HexNAc7Hex7Fuc3NeuGc3* (N)
HexNAc7Hex7Fuc3NeuGc3NeuGcAc* (N)
HexNAc7Hex7Fuc3NeuGc4* (N)
HexNAc7Hex7Fuc4* (N)
HexNAc7Hex7Fuc4NeuAc* (N)
HexNAc7Hex7Fuc4NeuAc2* (N)
HexNAc7Hex7Fuc4NeuAc3* (N)
HexNAc7Hex7Fuc4NeuAc4* (N)
HexNAc7Hex7Fuc4NeuGc* (N)
HexNAc7Hex7Fuc4NeuGcNeuGcAc* (N)
HexNAc7Hex7Fuc4NeuGcNeuGcAc2* (N)
HexNAc7Hex7Fuc4NeuGcNeuGcAc3* (N)
HexNAc7Hex7Fuc4NeuGc2* (N)
HexNAc7Hex7Fuc4NeuGc2NeuGcAc* (N)
HexNAc7Hex7Fuc4NeuGc2NeuGcAc2* (N)
HexNAc7Hex7Fuc4NeuGc3* (N)
HexNAc7Hex7Fuc4NeuGc3NeuGcAc* (N)
HexNAc7Hex7Fuc4NeuGc4* (N)
HexNAc7Hex7Fuc5* (N)
HexNAc7Hex7Fuc5NeuAc* (N)
HexNAc7Hex7Fuc5NeuAc2* (N)
HexNAc7Hex7Fuc5NeuAc3* (N)
HexNAc7Hex7Fuc5NeuAc4* (N)
HexNAc7Hex7NeuAc* (N)
HexNAc7Hex7NeuAc2* (N)
HexNAc7Hex7NeuAc3* (N)
HexNAc7Hex7NeuAc4* (N)
HexNAc7Hex8* (N)
HexNAc7Hex8Fuc* (N)
HexNAc7Hex8FucNeuAc* (N)
HexNAc7Hex8FucNeuAcNeuGc* (N)
HexNAc7Hex8FucNeuAcNeuGc2* (N)
HexNAc7Hex8FucNeuAcNeuGc3* (N)
HexNAc7Hex8FucNeuAc2* (N)
HexNAc7Hex8FucNeuAc2NeuGc* (N)
HexNAc7Hex8FucNeuAc3* (N)
HexNAc7Hex8FucNeuAc4* (N)
HexNAc7Hex8Fuc2* (N)
HexNAc7Hex8Fuc2NeuAc* (N)
HexNAc7Hex8Fuc2NeuAc2* (N)
HexNAc7Hex8Fuc2NeuAc3* (N)
HexNAc7Hex8Fuc2NeuAc4* (N)
HexNAc7Hex8Fuc3* (N)
HexNAc7Hex8Fuc3NeuAc* (N)
HexNAc7Hex8Fuc3NeuAc2* (N)
HexNAc7Hex8Fuc3NeuAc3* (N)
HexNAc7Hex8Fuc3NeuAc4* (N)
HexNAc7Hex8Fuc4* (N)
HexNAc7Hex8Fuc4NeuAc* (N)
HexNAc7Hex8Fuc4NeuAc2* (N)
HexNAc7Hex8Fuc4NeuAc3* (N)
HexNAc7Hex8Fuc4NeuAc4* (N)
HexNAc7Hex8Fuc5* (N)
HexNAc7Hex8Fuc5NeuAc* (N)
HexNAc7Hex8Fuc5NeuAc2* (N)
HexNAc7Hex8Fuc5NeuAc3* (N)
HexNAc7Hex8Fuc5NeuAc4* (N)
HexNAc7Hex8NeuAc* (N)
HexNAc7Hex8NeuAc2* (N)
HexNAc7Hex8NeuAc3* (N)
HexNAc7Hex8NeuAc4* (N)
HexNAc7Hex8NeuGc* (N)
HexNAc7Hex9* (N)
HexNAc7Hex9Fuc* (N)
HexNAc7Hex9Fuc2* (N)
HexNAc7Hex9Fuc3* (N)
HexNAc7Hex9Fuc4* (N)
HexNAc7Hex9Fuc5* (N)
HexNAc8Hex3* (N)
HexNAc8Hex3Fuc* (N)
HexNAc8Hex4* (N)
HexNAc8Hex5* (N)
HexNAc8Hex5Fuc* (N)
HexNAc8Hex6* (N)
HexNAc8Hex7* (N)
HexNAc8Hex8* (N)
HexNAc8Hex8Fuc* (N)
HexNAc8Hex9* (N)
HexNAc8Hex9Fuc* (N)
HexNAc8Hex9FucNeuAcNeuGc2* (N)
HexNAc8Hex9FucNeuAc2NeuGc* (N)
HexNAc8Hex9FucNeuAc3* (N)
HexNAc8Hex9FucNeuAc4* (N)
HexNAc9Hex3* (N)
HexNAc9Hex3Fuc* (N)
HexNAc9Hex4* (N)
HexNAc9Hex4Fuc* (N)
HexNAc9Hex6* (N)
HexNAc9Hex6Fuc* (N)
HexNAc9Hex9* (N)
HexNAc9Hex10* (N)
HexNAc9Hex10Fuc* (N)
HexNAc9Hex10FucNeuAc4* (N)
HexNAc10Hex7* (N)
HexNAc10Hex10Fuc* (N)
HexNAc11Hex11NeuAc* (N)
HexNAc11Hex11NeuGc* (N)

## Sheet: SupTable2
Scan	Byonic		GlycoDecipher		MSFragger		pGlyco		PP		StrucGP
MouseLiver-Z-T-1_10000									ESGIQNVSTCR	HexNAc2Hex9+Cation:N(1)H(4)
MouseLiver-Z-T-1_10002	ESGIQNVSTCR	HexNAc2Hex8	ESGIQNVSTCR	HexNAc2Hex8	ESGIQNVSTCR	HexNAc2Hex8	ESGIQNVSTCR	HexNAc2Hex8	ESGIQNVSTCR	HexNAc2Hex8
MouseLiver-Z-T-1_10012	ESGIQNVSTCR	HexNAc2Hex8	ESGIQNVSTCR	HexNAc2Hex8	ESGIQNVSTCR	HexNAc2Hex8	ESGIQNVSTCR	HexNAc2Hex8	ESGIQNVSTCR	HexNAc2Hex8
MouseLiver-Z-T-1_10013	ESGIQNVSTCR	HexNAc2Hex9	ESGIQNVSTCR	HexNAc2Hex9	ESGIQNVSTCR	HexNAc2Hex9	ESGIQNVSTCR	HexNAc2Hex9	ESGIQNVSTCR	HexNAc2Hex9	ESGIQNVSTCR	HexNAc2Hex9
MouseLiver-Z-T-1_10014	ESGIQNVSTCR	HexNAc2Hex9	ESGIQNVSTCR	HexNAc2Hex9	ESGIQNVSTCR	HexNAc2Hex9	ESGIQNVSTCR	HexNAc2Hex9	ESGIQNVSTCR	HexNAc2Hex9
MouseLiver-Z-T-1_10018	GSNFNISK	HexNAc2Hex10	GSNFNISK	HexNAc2Hex10			GSNFNISK	HexNAc2Hex10	GSNFNISK	HexNAc2Hex10	GSNFNISK	HexNAc2Hex10
MouseLiver-Z-T-1_10019									ESGIQNVSTCR	HexNAc2Hex8+Cation:N(1)H(4)
MouseLiver-Z-T-1_10021									ESGIQNVSTCR	HexNAc2Hex8+Cation:Fe[III]
MouseLiver-Z-T-1_10025											NYSISYR	HexNAc2Hex5
MouseLiver-Z-T-1_10026	GSNFNISK	HexNAc2Hex9	GSNFNISK	HexNAc2Hex9	GSNFNISK	HexNAc2Hex9	GSNFNISK	HexNAc2Hex9	GSNFNISK	HexNAc2Hex9	GSNFNISK	HexNAc2Hex9
MouseLiver-Z-T-1_10029	KLNYTLK	HexNAc2Hex5	KLNYTLK	HexNAc2Hex5	KLNYTLK	HexNAc2Hex5	KLNYTLK	HexNAc2Hex5	KLNYTLK	HexNAc2Hex5	KLNYTLK	HexNAc2Hex5
MouseLiver-Z-T-1_10038							KLNYTLK	HexNAc2Hex5
MouseLiver-Z-T-1_10039			FNSSSSSLEEK	HexNAc2Hex6	FNSSSSSLEEK	HexNAc2Hex6			FNSSSSSLEEK	HexNAc2Hex6	FNSSSSSLEEK	HexNAc2Hex6
MouseLiver-Z-T-1_10044			NATTYPPMCSQDAAR	HexNAc2Hex8	NATTYPPMCSQDAAR	HexNAc2Hex8	NATTYPPMCSQDAAR	HexNAc2Hex8	NATTYPPMCSQDAAR	HexNAc2Hex8
MouseLiver-Z-T-1_10046									KLNYTLK	HexNAc2Hex5+Cation:Fe[III]
MouseLiver-Z-T-1_10048			ESGIQNVSTCR	HexNAc2Hex7	ESGIQNVSTCR	HexNAc2Hex7			ESGIQNVSTCR	HexNAc2Hex7	ESGIQNVSTCR	HexNAc2Hex7
MouseLiver-Z-T-1_10055			NCSTQHFPR	HexNAc4Hex5NeuGc2							NCSTQHFPR	HexNAc4Hex5NeuGc2
MouseLiver-Z-T-1_10060			DNDSLITR	HexNAc2Hex9	DNDSLITR	HexNAc2Hex9			DNDSLITR	HexNAc2Hex9
MouseLiver-Z-T-1_10063	HNLTITQGK	HexNAc4Hex5NeuGc2	HNLTITQGK	HexNAc4Hex5NeuGc2			HNLTITQGK	HexNAc4Hex5NeuGc2	HNLTITQGK	HexNAc4Hex5NeuGc2	HNLTITQGK	HexNAc4Hex5NeuGc2
MouseLiver-Z-T-1_10065	GNTTAIDKEIAR	HexNAc2Hex8	GNTTAIDKEIAR	HexNAc2Hex8	GNTTAIDKEIAR	HexNAc2Hex8	GNTTAIDKEIAR	HexNAc2Hex8	GNTTAIDKEIAR	HexNAc2Hex8	GNTTAIDKEIAR	HexNAc2Hex8
MouseLiver-Z-T-1_10068									GSNFNISK	HexNAc2Hex8
MouseLiver-Z-T-1_10070	ESGIQNVSTCR	HexNAc2Hex8	ESGIQNVSTCR	HexNAc2Hex8	ESGIQNVSTCR	HexNAc2Hex8	ESGIQNVSTCR	HexNAc2Hex8	ESGIQNVSTCR	HexNAc2Hex8
MouseLiver-Z-T-1_10075	ESGIQNVSTCR	HexNAc2Hex8	ESGIQNVSTCR	HexNAc2Hex8	ESGIQNVSTCR	HexNAc2Hex8	ESGIQNVSTCR	HexNAc2Hex8	ESGIQNVSTCR	HexNAc2Hex8	ESGIQNVSTCR	HexNAc2Hex8
MouseLiver-Z-T-1_10077									ESGIQNVSTCR	HexNAc2Hex8+Cation:Fe[III]
MouseLiver-Z-T-1_10079			NTTHLLQR	HexNAc4Hex5Fuc
MouseLiver-Z-T-1_10080									NATTYPPMCSQDAAR	HexNAc2Hex9+Cation:N(1)H(4)
MouseLiver-Z-T-1_10085									ESGIQNVSTCR	HexNAc2Hex8+Cation:N(1)H(4)
MouseLiver-Z-T-1_10086									ESGIQNVSTCR	HexNAc2Hex8+Cation:Fe[III]
MouseLiver-Z-T-1_10089	DNDSLITR	HexNAc2Hex8	DNDSLITR	HexNAc2Hex8	DNDSLITR	HexNAc2Hex8	DNDSLITR	HexNAc2Hex8	DNDSLITR	HexNAc2Hex8	DNDSLITR	HexNAc2Hex8
MouseLiver-Z-T-1_10098	KLNYTLK	HexNAc2Hex5	KLNYTLK	HexNAc2Hex5	KLNYTLK	HexNAc2Hex5	KLNYTLK	HexNAc2Hex5	KLNYTLK	HexNAc2Hex5
MouseLiver-Z-T-1_10099	KLNYTLK	HexNAc2Hex5	KLNYTLK	HexNAc2Hex5	KLNYTLK	HexNAc2Hex5	KLNYTLK	HexNAc2Hex5	KLNYTLK	HexNAc2Hex5	KLNYTLK	HexNAc2Hex5
MouseLiver-Z-T-1_10102									VNYTEVSR	HexNAc4Hex5NeuGc2
MouseLiver-Z-T-1_10114	ESGIQNVSTCR	HexNAc2Hex7	ESGIQNVSTCR	HexNAc2Hex7	ESGIQNVSTCR	HexNAc2Hex7	ESGIQNVSTCR	HexNAc2Hex7	ESGIQNVSTCR	HexNAc2Hex7
MouseLiver-Z-T-1_10115					NATTYPPMCSQDAAR	HexNAc2Hex8	NATTYPPMCSQDAAR	HexNAc2Hex8	NATTYPPMCSQDAAR	HexNAc2Hex8
MouseLiver-Z-T-1_10119	DNTTCYEFKK	HexNAc2Hex9	DNTTCYEFKK	HexNAc2Hex9	DNTTCYEFKK	HexNAc2Hex9	DNTTCYEFKK	HexNAc2Hex9	DNTTCYEFKK	HexNAc2Hex9	DNTTCYEFKK	HexNAc2Hex9
MouseLiver-Z-T-1_10121									DNDSLITR	HexNAc2Hex8+Cation:Fe[III]
MouseLiver-Z-T-1_10123	DNDSLITR	HexNAc2Hex8	DNDSLITR	HexNAc2Hex8	DNDSLITR	HexNAc2Hex8			DNDSLITR	HexNAc2Hex8
MouseLiver-Z-T-1_10128	DNDSLITR	HexNAc2Hex9	DNDSLITR	HexNAc2Hex9	DNDSLITR	HexNAc2Hex9	DNDSLITR	HexNAc2Hex9	DNDSLITR	HexNAc2Hex9	DNDSLITR	HexNAc2Hex9
MouseLiver-Z-T-1_10129									KLNYTLK	HexNAc2Hex5+Cation:Fe[III]
MouseLiver-Z-T-1_10136					DHLLLPATTHNK	HexNAc2Hex9
MouseLiver-Z-T-1_10137									NATSYPPMCSQDAGWAK	HexNAc9Hex6Fuc+Cation:N(1)H(4)
MouseLiver-Z-T-1_10139			NCSTQHFPR	HexNAc4Hex5NeuGc2			NCSTQHFPR	HexNAc4Hex5NeuGc2	NCSTQHFPR	HexNAc4Hex5NeuGc2
MouseLiver-Z-T-1_10143			NATTYPPMCSQDAAR	HexNAc2Hex9	NATTYPPMCSQDAAR	HexNAc2Hex9			NATTYPPMCSQDAAR	HexNAc2Hex9	NATTYPPMCSQDAAR	HexNAc2Hex9
MouseLiver-Z-T-1_10147			ESGIQNVSTCR	HexNAc2Hex8	ESGIQNVSTCR	HexNAc2Hex8	ESGIQNVSTCR	HexNAc2Hex8	ESGIQNVSTCR	HexNAc2Hex8
MouseLiver-Z-T-1_10149									DNDSLITR	HexNAc2Hex8+Cation:Fe[III]
MouseLiver-Z-T-1_10151					KLNYTLK	HexNAc3Hex5					KLNYTLK	HexNAc3Hex5
MouseLiver-Z-T-1_10152									NATTYPPMCSQDAAR	HexNAc2Hex8+Cation:N(1)H(4)
MouseLiver-Z-T-1_10156									NATTYPPMCSQDAAR	HexNAc2Hex7+Cation:N(1)H(4)
MouseLiver-Z-T-1_10159	DNDSLITR	HexNAc2Hex8	DNDSLITR	HexNAc2Hex8	DNDSLITR	HexNAc2Hex8	DNDSLITR	HexNAc2Hex8	DNDSLITR	HexNAc2Hex8	DNDSLITR	HexNAc2Hex8
MouseLiver-Z-T-1_10160	ESGIQNVSTCR	HexNAc2Hex7	ESGIQNVSTCR	HexNAc2Hex7	ESGIQNVSTCR	HexNAc2Hex7	ESGIQNVSTCR	HexNAc2Hex7	ESGIQNVSTCR	HexNAc2Hex7
MouseLiver-Z-T-1_10162			ESGIQNVSTCR	HexNAc2Hex8	ESGIQNVSTCR	HexNAc2Hex8			ESGIQNVSTCR	HexNAc2Hex8
MouseLiver-Z-T-1_10171	KLNYTLK	HexNAc2Hex5	KLNYTLK	HexNAc2Hex5	KLNYTLK	HexNAc2Hex5	KLNYTLK	HexNAc2Hex5	KLNYTLK	HexNAc2Hex5	KLNYTLK	HexNAc2Hex5
MouseLiver-Z-T-1_10172					KLNYTLK	HexNAc2Hex5
MouseLiver-Z-T-1_10177									NPCNITR	HexNAc4Hex5NeuGc2+Cation:N(1)H(4)
MouseLiver-Z-T-1_10181	ESGIQNVSTCR	HexNAc2Hex7	ESGIQNVSTCR	HexNAc2Hex7	ESGIQNVSTCR	HexNAc2Hex7	ESGIQNVSTCR	HexNAc2Hex7	ESGIQNVSTCR	HexNAc2Hex7
MouseLiver-Z-T-1_10188			DNTTCYEFKK	HexNAc2Hex8	DNTTCYEFKK	HexNAc2Hex8			DNTTCYEFKK	HexNAc2Hex8
MouseLiver-Z-T-1_10189									NDTGPYVCETR	HexNAc2Hex9+Cation:N(1)H(4)
MouseLiver-Z-T-1_10190									LESAMNYTDFQR	HexNAc3Hex4NeuAc
MouseLiver-Z-T-1_10192	IMESHPNGTFSAK	HexNAc2Hex9	IMESHPNGTFSAK	HexNAc2Hex9	IMESHPNGTFSAK	HexNAc2Hex9	IMESHPNGTFSAK	HexNAc2Hex9	IMESHPNGTFSAK	HexNAc2Hex9	IMESHPNGTFSAK	HexNAc2Hex9
MouseLiver-Z-T-1_10193			DNTTCYEFKK	HexNAc2Hex9
MouseLiver-Z-T-1_10196	DNDSLITR	HexNAc2Hex8	DNDSLITR	HexNAc2Hex8	DNDSLITR	HexNAc2Hex8			DNDSLITR	HexNAc2Hex8	DNDSLITR	HexNAc2Hex8
MouseLiver-Z-T-1_10197			NATTYPPMCSQDAAR	HexNAc2Hex8	NATTYPPMCSQDAAR	HexNAc2Hex8	NATTYPPMCSQDAAR	HexNAc2Hex8	NATTYPPMCSQDAAR	HexNAc2Hex8	NATTYPPMCSQDAAR	HexNAc2Hex8
MouseLiver-Z-T-1_10202	APNSNNSSIK	HexNAc2Hex9					APNSNNSSIK	HexNAc2Hex9			APNSNNSSIK	HexNAc2Hex9
MouseLiver-Z-T-1_10207			MAAALNATGR	HexNAc2Hex6					MAAALNATGR	HexNAc2Hex6
MouseLiver-Z-T-1_10208					DHLLLPATTHNK	HexNAc2Hex9
MouseLiver-Z-T-1_10214			NCSTQHFPR	HexNAc4Hex5NeuGc2			NCSTQHFPR	HexNAc4Hex5NeuGc2
MouseLiver-Z-T-1_10215	NATTYPPMCSQDAAR	HexNAc2Hex9	NATTYPPMCSQDAAR	HexNAc2Hex9	NATTYPPMCSQDAAR	HexNAc2Hex9	NATTYPPMCSQDAAR	HexNAc2Hex9	NATTYPPMCSQDAAR	HexNAc2Hex9
MouseLiver-Z-T-1_10217							APNSNNSSIK	HexNAc2Hex9			APNSNNSSIK	HexNAc2Hex9
MouseLiver-Z-T-1_10219					DHLLLPATTHNK	HexNAc2Hex9
MouseLiver-Z-T-1_10222									NATLAEQAK	HexNAc3Hex5NeuGc+Cation:N(1)H(4)
MouseLiver-Z-T-1_10224	ESGIQNVSTCR	HexNAc2Hex6	ESGIQNVSTCR	HexNAc2Hex6	ESGIQNVSTCR	HexNAc2Hex6	ESGIQNVSTCR	HexNAc2Hex6	ESGIQNVSTCR	HexNAc2Hex6	ESGIQNVSTCR	HexNAc2Hex6
MouseLiver-Z-T-1_10229									NATTYPPMCSQDAAR	HexNAc2Hex8+Cation:N(1)H(4)
MouseLiver-Z-T-1_10232			DNDSLITR	HexNAc2Hex8	DNDSLITR	HexNAc2Hex8			DNDSLITR	HexNAc2Hex8
MouseLiver-Z-T-1_10238			IMESHPNGTFSAK	HexNAc2Hex8					IMESHPNGTFSAK	HexNAc2Hex8
MouseLiver-Z-T-1_10241	SRYPHKPEINSTTHPGADLK	HexNAc2Hex9			SRYPHKPEINSTTHPGADLK	HexNAc2Hex9			SRYPHKPEINSTTHPGADLK	HexNAc2Hex9
MouseLiver-Z-T-1_10245											APNSNNSSIK	HexNAc2Hex8
MouseLiver-Z-T-1_10247									NSTVMSR	HexNAc5Hex5Fuc
MouseLiver-Z-T-1_10261			DNDSLITR	HexNAc2Hex7	DNDSLITR	HexNAc2Hex7	DNDSLITR	HexNAc2Hex7	DNDSLITR	HexNAc2Hex7	DNDSLITR	HexNAc2Hex7
MouseLiver-Z-T-1_10262					NATTYPPMCSQDAAR	HexNAc2Hex8	NATTYPPMCSQDAAR	HexNAc2Hex8
MouseLiver-Z-T-1_10263	VNYTEVSR	HexNAc2Hex9	VNYTEVSR	HexNAc2Hex9	VNYTEVSR	HexNAc2Hex9	VNYTEVSR	HexNAc2Hex9	VNYTEVSR	HexNAc2Hex9	VNYTEVSR	HexNAc2Hex9
MouseLiver-Z-T-1_10272			SRYPHKPEINSTTHPGADLK	HexNAc2Hex9					SRYPHKPEINSTTHPGADLK	HexNAc2Hex9
MouseLiver-Z-T-1_10275			VNYTEVSR	HexNAc2Hex10					VNYTEVSR	HexNAc2Hex10
MouseLiver-Z-T-1_10280									NCSTQHFPR	HexNAc4Hex6FucNeuGc+Cation:Fe[III]
MouseLiver-Z-T-1_10288									YHSQTYGNGSK	HexNAc3Hex6+Cation:N(1)H(4)
MouseLiver-Z-T-1_10293									ESGIQNVSTCR	HexNAc2Hex7
MouseLiver-Z-T-1_10294									ESGIQNVSTCR	HexNAc2Hex6
MouseLiver-Z-T-1_10296			NPNNNTIHPNLR	HexNAc5Hex6NeuGc					NPNNNTIHPNLR	HexNAc5Hex6NeuGc
MouseLiver-Z-T-1_1030									DKNGTR	HexNAc2Hex6
MouseLiver-Z-T-1_10302					DNDSLITR	HexNAc2Hex8			DNDSLITR	HexNAc2Hex8
MouseLiver-Z-T-1_10303									NATTYPPMCSQDAAR	HexNAc2Hex8+Cation:N(1)H(4)
MouseLiver-Z-T-1_10304	VNYTEVSR	HexNAc2Hex8	VNYTEVSR	HexNAc2Hex8	VNYTEVSR	HexNAc2Hex8	VNYTEVSR	HexNAc2Hex8	VNYTEVSR	HexNAc2Hex8	VNYTEVSR	HexNAc2Hex8
MouseLiver-Z-T-1_10305			NATTYPPMCSQDAAR	HexNAc2Hex7			NATTYPPMCSQDAAR	HexNAc2Hex7	NATTYPPMCSQDAAR	HexNAc2Hex7	NATTYPPMCSQDAAR	HexNAc2Hex7
MouseLiver-Z-T-1_10320	DNDSLITR	HexNAc2Hex7	DNDSLITR	HexNAc2Hex7	DNDSLITR	HexNAc2Hex7	DNDSLITR	HexNAc2Hex7	DNDSLITR	HexNAc2Hex7	DNDSLITR	HexNAc2Hex7
MouseLiver-Z-T-1_10323			NSTVMSR	HexNAc5Hex4Fuc					NSTVMSR	HexNAc5Hex4Fuc
MouseLiver-Z-T-1_10324			SRYPHKPEINSTTHPGADLK	HexNAc2Hex8					SRYPHKPEINSTTHPGADLK	HexNAc2Hex8
MouseLiver-Z-T-1_10328	VNYTEVSR	HexNAc2Hex9	VNYTEVSR	HexNAc2Hex9	VNYTEVSR	HexNAc2Hex9	VNYTEVSR	HexNAc2Hex9	VNYTEVSR	HexNAc2Hex9	VNYTEVSR	HexNAc2Hex9
MouseLiver-Z-T-1_10335									NPNNNTIHPNLR	HexNAc5Hex6NeuGc
MouseLiver-Z-T-1_10339	SRYPHKPEINSTTHPGADLK	HexNAc2Hex9			SRYPHKPEINSTTHPGADLK	HexNAc2Hex9			SRYPHKPEINSTTHPGADLK	HexNAc2Hex9
MouseLiver-Z-T-1_10340									SRYPHKPEINSTTHPGADLK	HexNAc2Hex9
MouseLiver-Z-T-1_10341			NSTVMSR	HexNAc5Hex4Fuc					NSTVMSR	HexNAc5Hex4Fuc
MouseLiver-Z-T-1_10342			NATTYPPMCSQDAAR	HexNAc2Hex8	NATTYPPMCSQDAAR	HexNAc2Hex8	NATTYPPMCSQDAAR	HexNAc2Hex8	NATTYPPMCSQDAAR	HexNAc2Hex8	NATTYPPMCSQDAAR	HexNAc2Hex8
MouseLiver-Z-T-1_10354	VNYTEVSR	HexNAc2Hex7	VNYTEVSR	HexNAc2Hex7					VNYTEVSR	HexNAc2Hex7	VNYTEVSR	HexNAc2Hex7
MouseLiver-Z-T-1_10359			MAAALNATGR	HexNAc2Hex5	MAAALNATGR	HexNAc2Hex5	MAAALNATGR	HexNAc2Hex5	MAAALNATGR	HexNAc2Hex5	MAAALNATGR	HexNAc2Hex5
MouseLiver-Z-T-1_10365									NATTYPPMCSQDAAR	HexNAc2Hex8+Cation:N(1)H(4)
MouseLiver-Z-T-1_10367			NTTHLLQR	HexNAc4Hex5NeuGc2			NTTHLLQR	HexNAc4Hex5NeuGc2			NTTHLLQR	HexNAc4Hex5NeuGc2
MouseLiver-Z-T-1_10371	HNLTITQGK	HexNAc4Hex5NeuGc2	HNLTITQGK	HexNAc4Hex5NeuGc2			HNLTITQGK	HexNAc4Hex5NeuGc2	HNLTITQGK	HexNAc4Hex5NeuGc2	HNLTITQGK	HexNAc4Hex5NeuGc2
MouseLiver-Z-T-1_10377									MAAALNATGR	HexNAc2Hex5+Cation:Fe[III]
MouseLiver-Z-T-1_10378									NPNNNTIHPNLR	HexNAc5Hex6NeuGc
MouseLiver-Z-T-1_10384	EASNHSSGAGLVQINK	HexNAc2Hex9	EASNHSSGAGLVQINK	HexNAc2Hex9	EASNHSSGAGLVQINK	HexNAc2Hex9	EASNHSSGAGLVQINK	HexNAc2Hex9	EASNHSSGAGLVQINK	HexNAc2Hex9	EASNHSSGAGLVQINK	HexNAc2Hex9
MouseLiver-Z-T-1_10389									NSTVMSR	HexNAc5Hex4Fuc
MouseLiver-Z-T-1_10395	SRYPHKPEINSTTHPGADLK	HexNAc2Hex8							SRYPHKPEINSTTHPGADLK	HexNAc2Hex8
MouseLiver-Z-T-1_10404	SRYPHKPEINSTTHPGADLK	HexNAc2Hex9	SRYPHKPEINSTTHPGADLK	HexNAc2Hex9			SRYPHKPEINSTTHPGADLK	HexNAc2Hex9	SRYPHKPEINSTTHPGADLK	HexNAc2Hex9	SRYPHKPEINSTTHPGADLK	HexNAc2Hex9
MouseLiver-Z-T-1_10408									VNYTEVSR	HexNAc3Hex5FucNeuGc
MouseLiver-Z-T-1_10417			SRYPHKPEINSTTHPGADLK	HexNAc2Hex9					SRYPHKPEINSTTHPGADLK	HexNAc2Hex9
MouseLiver-Z-T-1_10422			NATTYPPMCSQDAAR	HexNAc2Hex8	NATTYPPMCSQDAAR	HexNAc2Hex8	NATTYPPMCSQDAAR	HexNAc2Hex8	NATTYPPMCSQDAAR	HexNAc2Hex8	NATTYPPMCSQDAAR	HexNAc2Hex8
MouseLiver-Z-T-1_10427	MAAALNATGR	HexNAc2Hex5	MAAALNATGR	HexNAc2Hex5	MAAALNATGR	HexNAc2Hex5	MAAALNATGR	HexNAc2Hex5	MAAALNATGR	HexNAc2Hex5	MAAALNATGR	HexNAc2Hex5
MouseLiver-Z-T-1_10433									LQLLNLSR	HexNAc3Hex7NeuGc+Cation:N(1)H(4)
MouseLiver-Z-T-1_10435			NTTHLLQR	HexNAc4Hex5NeuGc2			NTTHLLQR	HexNAc4Hex5NeuGc2			NTTHLLQR	HexNAc4Hex5NeuGc2
MouseLiver-Z-T-1_10443			HNLTITQGK	HexNAc4Hex5NeuGc2					HNLTITQGK	HexNAc4Hex5NeuGc2
MouseLiver-Z-T-1_10446			NCSTQHFPR	HexNAc4Hex5NeuGc2
MouseLiver-Z-T-1_10458			EASNHSSGAGLVQINK	HexNAc2Hex9	EASNHSSGAGLVQINK	HexNAc2Hex9			EASNHSSGAGLVQINK	HexNAc2Hex9
MouseLiver-Z-T-1_10460									SRYPHKPEINSTTHPGADLK	HexNAc2Hex8
MouseLiver-Z-T-1_10462	SRYPHKPEINSTTHPGADLK	HexNAc2Hex10													62	762	-Byonic
MouseLiver-Z-T-1_10467			DNDSLITR	HexNAc2Hex7	DNDSLITR	HexNAc2Hex7	DNDSLITR	HexNAc2Hex7	DNDSLITR	HexNAc2Hex7	DNDSLITR	HexNAc2Hex7
MouseLiver-Z-T-1_10471	SRYPHKPEINSTTHPGADLK	HexNAc2Hex9	SRYPHKPEINSTTHPGADLK	HexNAc2Hex9	SRYPHKPEINSTTHPGADLK	HexNAc2Hex9	SRYPHKPEINSTTHPGADLK	HexNAc2Hex9	SRYPHKPEINSTTHPGADLK	HexNAc2Hex9
MouseLiver-Z-T-1_10479			YLNETQQLTQK	HexNAc2Hex9
MouseLiver-Z-T-1_10485	SRYPHKPEINSTTHPGADLK	HexNAc2Hex8			SRYPHKPEINSTTHPGADLK	HexNAc2Hex8			SRYPHKPEINSTTHPGADLK	HexNAc2Hex8
MouseLiver-Z-T-1_10494			NATTYPPMCSQDAAR	HexNAc2Hex8	NATTYPPMCSQDAAR	HexNAc2Hex8	NATTYPPMCSQDAAR	HexNAc2Hex8	NATTYPPMCSQDAAR	HexNAc2Hex8	NATTYPPMCSQDAAR	HexNAc2Hex8
MouseLiver-Z-T-1_10499									SRYPHKPEINSTTHPGADLK	HexNAc2Hex10
MouseLiver-Z-T-1_10506	SRYPHKPEINSTTHPGADLK	HexNAc2Hex9	SRYPHKPEINSTTHPGADLK	HexNAc2Hex9			SRYPHKPEINSTTHPGADLK	HexNAc2Hex9	SRYPHKPEINSTTHPGADLK	HexNAc2Hex9
MouseLiver-Z-T-1_10511			EASNHSSGAGLVQINK	HexNAc2Hex8	EASNHSSGAGLVQINK	HexNAc2Hex8			EASNHSSGAGLVQINK	HexNAc2Hex8
MouseLiver-Z-T-1_10519									NPNNNTIHPNLR	HexNAc5Hex6NeuGc
MouseLiver-Z-T-1_10521									NSTVMSR	HexNAc5Hex4Fuc
MouseLiver-Z-T-1_10528	SRYPHKPEINSTTHPGADLK	HexNAc2Hex10	SRYPHKPEINSTTHPGADLK	HexNAc2Hex10			SRYPHKPEINSTTHPGADLK	HexNAc2Hex10	SRYPHKPEINSTTHPGADLK	HexNAc2Hex10
MouseLiver-Z-T-1_10529	SRYPHKPEINSTTHPGADLK	HexNAc2Hex8	SRYPHKPEINSTTHPGADLK	HexNAc2Hex8	SRYPHKPEINSTTHPGADLK	HexNAc2Hex8	SRYPHKPEINSTTHPGADLK	HexNAc2Hex8	SRYPHKPEINSTTHPGADLK	HexNAc2Hex8
MouseLiver-Z-T-1_10530									DNDSLITR	HexNAc2Hex7+Cation:Fe[III]
MouseLiver-Z-T-1_10531					HYANITNGMYR	HexNAc2Hex8
MouseLiver-Z-T-1_10533			DNDSLITR	HexNAc2Hex7	DNDSLITR	HexNAc2Hex7	DNDSLITR	HexNAc2Hex7	DNDSLITR	HexNAc2Hex7	DNDSLITR	HexNAc2Hex7
MouseLiver-Z-T-1_10534									SRYPHKPEINSTTHPGADLK	HexNAc2Hex9
MouseLiver-Z-T-1_10535									VSQVLHEGGHNVTK	HexNAc3Hex5
MouseLiver-Z-T-1_10536	SRYPHKPEINSTTHPGADLK	HexNAc2Hex7	SRYPHKPEINSTTHPGADLK	HexNAc2Hex7					SRYPHKPEINSTTHPGADLK	HexNAc2Hex7
MouseLiver-Z-T-1_10547	SRYPHKPEINSTTHPGADLK	HexNAc2Hex9	SRYPHKPEINSTTHPGADLK	HexNAc2Hex9	SRYPHKPEINSTTHPGADLK	HexNAc2Hex9	SRYPHKPEINSTTHPGADLK	HexNAc2Hex9	SRYPHKPEINSTTHPGADLK	HexNAc2Hex9
MouseLiver-Z-T-1_10551	SRYPHKPEINSTTHPGADLK	HexNAc2Hex8	SRYPHKPEINSTTHPGADLK	HexNAc2Hex8	SRYPHKPEINSTTHPGADLK	HexNAc2Hex8	SRYPHKPEINSTTHPGADLK	HexNAc2Hex8	SRYPHKPEINSTTHPGADLK	HexNAc2Hex8
MouseLiver-Z-T-1_10555									NATTYPPMCSQDAAR	HexNAc2Hex8+Cation:N(1)H(4)
MouseLiver-Z-T-1_10559			IMESHPNGTFSAK	HexNAc3Hex6Fuc					IMESHPNGTFSAK	HexNAc3Hex6Fuc
MouseLiver-Z-T-1_10562			NATTYPPMCSQDAAR	HexNAc2Hex8	NATTYPPMCSQDAAR	HexNAc2Hex8	NATTYPPMCSQDAAR	HexNAc2Hex8	NATTYPPMCSQDAAR	HexNAc2Hex8	NATTYPPMCSQDAAR	HexNAc2Hex8
MouseLiver-Z-T-1_10568			CVVHYENSTVPEKK	HexNAc4Hex5NeuGc					CVVHYENSTVPEKK	HexNAc4Hex5NeuGc
MouseLiver-Z-T-1_10571	CVVHYENSTVPEKK	HexNAc4Hex5NeuGc	CVVHYENSTVPEKK	HexNAc4Hex5NeuGc					CVVHYENSTVPEKK	HexNAc4Hex5NeuGc
MouseLiver-Z-T-1_10577			NMVLQNGTK	HexNAc4Hex5NeuGc					NMVLQNGTK	HexNAc4Hex5NeuGc
MouseLiver-Z-T-1_10578			GNTTAIDKEIAR	HexNAc4Hex5					GNTTAIDKEIAR	HexNAc4Hex5
MouseLiver-Z-T-1_10590	SRYPHKPEINSTTHPGADLK	HexNAc2Hex9	SRYPHKPEINSTTHPGADLK	HexNAc2Hex9			SRYPHKPEINSTTHPGADLK	HexNAc2Hex9	SRYPHKPEINSTTHPGADLK	HexNAc2Hex9
MouseLiver-Z-T-1_10593									SRYPHKPEINSTTHPGADLK	HexNAc2Hex10
MouseLiver-Z-T-1_10601									MHLNGSNVQVLHR	HexNAc3Hex5
MouseLiver-Z-T-1_10602	NMVLQNGTK	HexNAc4Hex5NeuGc	NMVLQNGTK	HexNAc4Hex5NeuGc					NMVLQNGTK	HexNAc4Hex5NeuGc
MouseLiver-Z-T-1_10604	SRYPHKPEINSTTHPGADLK	HexNAc2Hex7	SRYPHKPEINSTTHPGADLK	HexNAc2Hex7	SRYPHKPEINSTTHPGADLK	HexNAc2Hex7	SRYPHKPEINSTTHPGADLK	HexNAc2Hex7	SRYPHKPEINSTTHPGADLK	HexNAc2Hex7
MouseLiver-Z-T-1_10608									MAAALNATGR	HexNAc2Hex4
MouseLiver-Z-T-1_10612									NPCNITR	HexNAc4Hex5NeuAcNeuGc
MouseLiver-Z-T-1_10619			NYTDCTSEGR	HexNAc4Hex5NeuGc2					NYTDCTSEGR	HexNAc4Hex5NeuGc2
MouseLiver-Z-T-1_10621	SRYPHKPEINSTTHPGADLK	HexNAc2Hex9	SRYPHKPEINSTTHPGADLK	HexNAc2Hex9	SRYPHKPEINSTTHPGADLK	HexNAc2Hex9			SRYPHKPEINSTTHPGADLK	HexNAc2Hex9
MouseLiver-Z-T-1_10623			IMESHPNGTFSAK	HexNAc4Hex5Fuc					IMESHPNGTFSAK	HexNAc4Hex5Fuc
MouseLiver-Z-T-1_10626									NATTYPPMCSQDAAR	HexNAc2Hex8+Cation:N(1)H(4)
MouseLiver-Z-T-1_10628			VNYTEVSR	HexNAc2Hex6	VNYTEVSR	HexNAc2Hex6	VNYTEVSR	HexNAc2Hex6	VNYTEVSR	HexNAc2Hex6	VNYTEVSR	HexNAc2Hex6
MouseLiver-Z-T-1_10630	SRYPHKPEINSTTHPGADLK	HexNAc2Hex8	SRYPHKPEINSTTHPGADLK	HexNAc2Hex8			SRYPHKPEINSTTHPGADLK	HexNAc2Hex8	SRYPHKPEINSTTHPGADLK	HexNAc2Hex8
MouseLiver-Z-T-1_10631			IMESHPNGTFSAK	HexNAc3Hex6Fuc					IMESHPNGTFSAK	HexNAc3Hex6Fuc
MouseLiver-Z-T-1_10632	IMESHPNGTFSAK	HexNAc2Hex5	IMESHPNGTFSAK	HexNAc2Hex5	IMESHPNGTFSAK	HexNAc2Hex5	IMESHPNGTFSAK	HexNAc2Hex5	IMESHPNGTFSAK	HexNAc2Hex5	IMESHPNGTFSAK	HexNAc2Hex5
MouseLiver-Z-T-1_10636	DNDSLITR	HexNAc2Hex6	DNDSLITR	HexNAc2Hex6	DNDSLITR	HexNAc2Hex6	DNDSLITR	HexNAc2Hex6	DNDSLITR	HexNAc2Hex6	DNDSLITR	HexNAc2Hex6
MouseLiver-Z-T-1_10639	SRYPHKPEINSTTHPGADLK	HexNAc2Hex8	SRYPHKPEINSTTHPGADLK	HexNAc2Hex8	SRYPHKPEINSTTHPGADLK	HexNAc2Hex8	SRYPHKPEINSTTHPGADLK	HexNAc2Hex8	SRYPHKPEINSTTHPGADLK	HexNAc2Hex8
MouseLiver-Z-T-1_10640	CVVHYENSTVPEKK	HexNAc4Hex5NeuGc	CVVHYENSTVPEKK	HexNAc4Hex5NeuGc			CVVHYENSTVPEKK	HexNAc4Hex5NeuGc	CVVHYENSTVPEKK	HexNAc4Hex5NeuGc	CVVHYENSTVPEKK	HexNAc4Hex5NeuGc
MouseLiver-Z-T-1_10641									SRYPHKPEINSTTHPGADLK	HexNAc2Hex9+Cation:Fe[III]
MouseLiver-Z-T-1_10644									GNTTAIDKEIAR	HexNAc4Hex5
MouseLiver-Z-T-1_10645			NATTYPPMCSQDAAR	HexNAc2Hex8	NATTYPPMCSQDAAR	HexNAc2Hex8	NATTYPPMCSQDAAR	HexNAc2Hex8	NATTYPPMCSQDAAR	HexNAc2Hex8	NATTYPPMCSQDAAR	HexNAc2Hex8
MouseLiver-Z-T-1_10651	SRYPHKPEINSTTHPGADLK	HexNAc2Hex10	SRYPHKPEINSTTHPGADLK	HexNAc2Hex10			SRYPHKPEINSTTHPGADLK	HexNAc2Hex10	SRYPHKPEINSTTHPGADLK	HexNAc2Hex10
MouseLiver-Z-T-1_10653			NMVLQNGTK	HexNAc4Hex5NeuGc
MouseLiver-Z-T-1_10662									SRYPHKPEINSTTHPGADLK	HexNAc2Hex8+Cation:Fe[III]
MouseLiver-Z-T-1_10665									SRYPHKPEINSTTHPGADLK	HexNAc2Hex10
MouseLiver-Z-T-1_1067					TAANGTR	HexNAc2Hex6			DKNGTR	HexNAc2Hex6
MouseLiver-Z-T-1_10680	SRYPHKPEINSTTHPGADLK	HexNAc2Hex9	SRYPHKPEINSTTHPGADLK	HexNAc2Hex9	SRYPHKPEINSTTHPGADLK	HexNAc2Hex9	SRYPHKPEINSTTHPGADLK	HexNAc2Hex9	SRYPHKPEINSTTHPGADLK	HexNAc2Hex9
MouseLiver-Z-T-1_10682	CVVHYENSTVPEKK	HexNAc4Hex5NeuGc	CVVHYENSTVPEKK	HexNAc4Hex5NeuGc			CVVHYENSTVPEKK	HexNAc4Hex5NeuGc	CVVHYENSTVPEKK	HexNAc4Hex5NeuGc
MouseLiver-Z-T-1_10684							SRYPHKPEINSTTHPGADLK	HexNAc2Hex7
MouseLiver-Z-T-1_10687									SRYPHKPEINSTTHPGADLK	HexNAc2Hex7
MouseLiver-Z-T-1_10688									SRYPHKPEINSTTHPGADLK	HexNAc2Hex9+Cation:Fe[III]
MouseLiver-Z-T-1_10691	SRYPHKPEINSTTHPGADLK	HexNAc2Hex9	SRYPHKPEINSTTHPGADLK	HexNAc2Hex9			SRYPHKPEINSTTHPGADLK	HexNAc2Hex9	SRYPHKPEINSTTHPGADLK	HexNAc2Hex9
MouseLiver-Z-T-1_10695	SRYPHKPEINSTTHPGADLK	HexNAc2Hex8													61	603	-GD
MouseLiver-Z-T-1_10696	VNYTEVSR	HexNAc2Hex6	VNYTEVSR	HexNAc2Hex6	VNYTEVSR	HexNAc2Hex6	VNYTEVSR	HexNAc2Hex6	VNYTEVSR	HexNAc2Hex6	VNYTEVSR	HexNAc2Hex6
MouseLiver-Z-T-1_10698									NPNNNTIHPNLR	HexNAc5Hex6NeuGc
MouseLiver-Z-T-1_10700	DNDSLITR	HexNAc2Hex6	DNDSLITR	HexNAc2Hex6	DNDSLITR	HexNAc2Hex6	DNDSLITR	HexNAc2Hex6	DNDSLITR	HexNAc2Hex6	DNDSLITR	HexNAc2Hex6
MouseLiver-Z-T-1_10706	CVVHYENSTVPEKK	HexNAc4Hex5NeuGc	CVVHYENSTVPEKK	HexNAc4Hex5NeuGc			CVVHYENSTVPEKK	HexNAc4Hex5NeuGc	CVVHYENSTVPEKK	HexNAc4Hex5NeuGc
MouseLiver-Z-T-1_10708	SRYPHKPEINSTTHPGADLK	HexNAc2Hex8	SRYPHKPEINSTTHPGADLK	HexNAc2Hex8	SRYPHKPEINSTTHPGADLK	HexNAc2Hex8	SRYPHKPEINSTTHPGADLK	HexNAc2Hex8	SRYPHKPEINSTTHPGADLK	HexNAc2Hex8
MouseLiver-Z-T-1_10718									IMESHPNGTFSAK	HexNAc4Hex4Fuc
MouseLiver-Z-T-1_10721			NATTYPPMCSQDAAR	HexNAc2Hex8	NATTYPPMCSQDAAR	HexNAc2Hex8	NATTYPPMCSQDAAR	HexNAc2Hex8	NATTYPPMCSQDAAR	HexNAc2Hex8	NATTYPPMCSQDAAR	HexNAc2Hex8
MouseLiver-Z-T-1_10730			NPNNNTIHPNLR	HexNAc4Hex5NeuGc					NPNNNTIHPNLR	HexNAc4Hex5NeuGc	NPNNNTIHPNLR	HexNAc4Hex5NeuGc
MouseLiver-Z-T-1_10731									NATTYPPMCSQDAAR	HexNAc2Hex8+Cation:N(1)H(4)
MouseLiver-Z-T-1_10734					KLENGSITQNERR	HexNAc2Hex5
MouseLiver-Z-T-1_10738			KMSNITFR	HexNAc2Hex9					KMSNITFR	HexNAc2Hex9
MouseLiver-Z-T-1_10749	CVVHYENSTVPEKK	HexNAc4Hex5NeuGc	CVVHYENSTVPEKK	HexNAc4Hex5NeuGc			CVVHYENSTVPEKK	HexNAc4Hex5NeuGc	CVVHYENSTVPEKK	HexNAc4Hex5NeuGc
MouseLiver-Z-T-1_10750			IMESHPNGTFSAK	HexNAc3Hex5Fuc					IMESHPNGTFSAK	HexNAc3Hex5Fuc
MouseLiver-Z-T-1_10752									IMESHPNGTFSAK	HexNAc3Hex6Fuc
MouseLiver-Z-T-1_10753									KMSNITFR	HexNAc2Hex9
MouseLiver-Z-T-1_10755									CVVHYENSTVPEKK	HexNAc4Hex4NeuGc
MouseLiver-Z-T-1_10760					KMSNITFR	HexNAc2Hex8			KMSNITFR	HexNAc2Hex8
MouseLiver-Z-T-1_10762	SRYPHKPEINSTTHPGADLK	HexNAc2Hex7							SRYPHKPEINSTTHPGADLK	HexNAc2Hex7
MouseLiver-Z-T-1_10763	NISGHIYNQNVSQK	HexNAc2Hex9			NISGHIYNQNVSQK	HexNAc2Hex9	NISGHIYNQNVSQK	HexNAc2Hex9	NISGHIYNQNVSQK	HexNAc2Hex9
MouseLiver-Z-T-1_10764									KMSNITFR	HexNAc2Hex9+Cation:Fe[III]
MouseLiver-Z-T-1_10770									KMSNITFR	HexNAc2Hex9+Cation:Fe[III]
MouseLiver-Z-T-1_10775			NTTHLLQR	HexNAc4Hex5NeuGc2			NTTHLLQR	HexNAc4Hex5NeuGc2
MouseLiver-Z-T-1_10778	WHNGSAVWK	HexNAc2Hex9	WHNGSAVWK	HexNAc2Hex9	WHNGSAVWK	HexNAc2Hex9	WHNGSAVWK	HexNAc2Hex9	WHNGSAVWK	HexNAc2Hex9	WHNGSAVWK	HexNAc2Hex9
MouseLiver-Z-T-1_10779			IMESHPNGTFSAK	HexNAc3Hex4Fuc					IMESHPNGTFSAK	HexNAc3Hex4Fuc
MouseLiver-Z-T-1_10780					MSNITFR	HexNAc2Hex9			MSNITFR	HexNAc2Hex9
MouseLiver-Z-T-1_10784			CVVHYENSTVPEKK	HexNAc4Hex5NeuGc					CVVHYENSTVPEKK	HexNAc4Hex5NeuGc
MouseLiver-Z-T-1_10787									MSNITFR	HexNAc2Hex8
MouseLiver-Z-T-1_10788									WHNGSAVWK	HexNAc2Hex10
MouseLiver-Z-T-1_10793	WHNGSAVWK	HexNAc2Hex8	WHNGSAVWK	HexNAc2Hex8	WHNGSAVWK	HexNAc2Hex8	WHNGSAVWK	HexNAc2Hex8	WHNGSAVWK	HexNAc2Hex8
MouseLiver-Z-T-1_10803	KMSNITFR	HexNAc2Hex9	KMSNITFR	HexNAc2Hex9			KMSNITFR	HexNAc2Hex9	KMSNITFR	HexNAc2Hex9
MouseLiver-Z-T-1_10804			VQNGSVHQK	HexNAc6Hex5					IMESHPNGTFSAK	HexNAc4Hex4Fuc
MouseLiver-Z-T-1_10813	KMSNITFR	HexNAc2Hex8	KMSNITFR	HexNAc2Hex8	KMSNITFR	HexNAc2Hex8	KMSNITFR	HexNAc2Hex8	KMSNITFR	HexNAc2Hex8
MouseLiver-Z-T-1_10816	VNYTEVSR	HexNAc2Hex5	VNYTEVSR	HexNAc2Hex5	VNYTEVSR	HexNAc2Hex5	VNYTEVSR	HexNAc2Hex5	VNYTEVSR	HexNAc2Hex5	VNYTEVSR	HexNAc2Hex5
MouseLiver-Z-T-1_10817			KMSNITFR	HexNAc2Hex9	KMSNITFR	HexNAc2Hex9	KMSNITFR	HexNAc2Hex9	KMSNITFR	HexNAc2Hex9
MouseLiver-Z-T-1_10821									KMSNITFR	HexNAc2Hex8+Cation:Fe[III]
MouseLiver-Z-T-1_10832	KMSNITFR	HexNAc2Hex8	KMSNITFR	HexNAc2Hex8	KMSNITFR	HexNAc2Hex8	KMSNITFR	HexNAc2Hex8	KMSNITFR	HexNAc2Hex8
MouseLiver-Z-T-1_10839					KVLVAPPSEEANTTK	HexNAc2Hex8
MouseLiver-Z-T-1_10859					MSNITFR	HexNAc2Hex8			MSNITFR	HexNAc2Hex8
MouseLiver-Z-T-1_10866					KMSNITFR	HexNAc2Hex7			KMSNITFR	HexNAc2Hex7
MouseLiver-Z-T-1_10871	IMESHPNGTFSAK	HexNAc4Hex3Fuc	IMESHPNGTFSAK	HexNAc4Hex3Fuc					IMESHPNGTFSAK	HexNAc4Hex3Fuc	IMESHPNGTFSAK	HexNAc4Hex3Fuc
MouseLiver-Z-T-1_10874									NATTYPPMCSQDAAR	HexNAc2Hex8+Cation:N(1)H(4)
MouseLiver-Z-T-1_10884	VNYTEVSR	HexNAc2Hex5	VNYTEVSR	HexNAc2Hex5	VNYTEVSR	HexNAc2Hex5	VNYTEVSR	HexNAc2Hex5	VNYTEVSR	HexNAc2Hex5	VNYTEVSR	HexNAc2Hex5
MouseLiver-Z-T-1_10888					KMSNITFR	HexNAc2Hex8			KMSNITFR	HexNAc2Hex8
MouseLiver-Z-T-1_10891									IMESHPNGTFSAK	HexNAc3Hex4Fuc
MouseLiver-Z-T-1_10893									IMESHPNGTFSAK	HexNAc3Hex4Fuc
MouseLiver-Z-T-1_10899									NISGHIYNQNVSQK	HexNAc2Hex7
MouseLiver-Z-T-1_10902									FSDGLESNR	HexNAc2Hex10
MouseLiver-Z-T-1_10905			VNYTEVSR	HexNAc2Hex4			VNYTEVSR	HexNAc2Hex4	VNYTEVSR	HexNAc2Hex4	VNYTEVSR	HexNAc2Hex4
MouseLiver-Z-T-1_10907									FSDGLESNR	HexNAc2Hex10
MouseLiver-Z-T-1_10912									YLNETQQLTQK	HexNAc3Hex5NeuAc+Cation:N(1)H(4)
MouseLiver-Z-T-1_10916									FSDGLESNR	HexNAc2Hex10+Cation:N(1)H(4)
MouseLiver-Z-T-1_10917									NPNNNTIHPNLR	HexNAc4Hex4NeuGc
MouseLiver-Z-T-1_10921									FSDGLESNR	HexNAc2Hex10+Cation:Fe[III]
MouseLiver-Z-T-1_10923	CVVHYENSTVPEKK	HexNAc4Hex5NeuGc	CVVHYENSTVPEKK	HexNAc4Hex5NeuGc					CVVHYENSTVPEKK	HexNAc4Hex5NeuGc
MouseLiver-Z-T-1_10929									FSDGLESNR	HexNAc2Hex4Fuc+Cation:N(1)H(4)
MouseLiver-Z-T-1_10936	IMESHPNGTFSAK	HexNAc3Hex3Fuc	IMESHPNGTFSAK	HexNAc3Hex3Fuc	IMESHPNGTFSAK	HexNAc3Hex3Fuc	IMESHPNGTFSAK	HexNAc3Hex3Fuc	IMESHPNGTFSAK	HexNAc3Hex3Fuc	IMESHPNGTFSAK	HexNAc3Hex3Fuc
MouseLiver-Z-T-1_10937			KMSNITFR	HexNAc2Hex7	KMSNITFR	HexNAc2Hex7	KMSNITFR	HexNAc2Hex7	KMSNITFR	HexNAc2Hex7	KMSNITFR	HexNAc2Hex7
MouseLiver-Z-T-1_10938	FSDGLESNR	HexNAc2Hex9	FSDGLESNR	HexNAc2Hex9			FSDGLESNR	HexNAc2Hex9	FSDGLESNR	HexNAc2Hex9
MouseLiver-Z-T-1_10940									FSDGLESNR	HexNAc2Hex10+Cation:Fe[III]
MouseLiver-Z-T-1_10945									FSDGLESNR	HexNAc2Hex10+Cation:N(1)H(4)
MouseLiver-Z-T-1_10949	VNYTEVSR	HexNAc2Hex5	VNYTEVSR	HexNAc2Hex5	VNYTEVSR	HexNAc2Hex5	VNYTEVSR	HexNAc2Hex5	VNYTEVSR	HexNAc2Hex5	VNYTEVSR	HexNAc2Hex5
MouseLiver-Z-T-1_10956									FSDGLESNR	HexNAc2Hex9+Cation:Fe[III]
MouseLiver-Z-T-1_10957									FSDGLESNR	HexNAc2Hex9+Cation:N(1)H(4)
MouseLiver-Z-T-1_10961			YLNYSR	HexNAc2Hex10					YLNYSR	HexNAc2Hex10	YLNYSR	HexNAc2Hex10
MouseLiver-Z-T-1_10962									FSDGLESNR	HexNAc2Hex10+Cation:Fe[III]
MouseLiver-Z-T-1_10964									KMSNITFR	HexNAc2Hex7
MouseLiver-Z-T-1_10969	FSDGLESNR	HexNAc2Hex10	FSDGLESNR	HexNAc2Hex10			FSDGLESNR	HexNAc2Hex10	FSDGLESNR	HexNAc2Hex10
MouseLiver-Z-T-1_10970	FSDGLESNR	HexNAc2Hex9	FSDGLESNR	HexNAc2Hex9			FSDGLESNR	HexNAc2Hex9	FSDGLESNR	HexNAc2Hex9	FSDGLESNR	HexNAc2Hex9
MouseLiver-Z-T-1_10971			CVVHYENSTVPEKK	HexNAc4Hex5NeuGc					CVVHYENSTVPEKK	HexNAc4Hex5NeuGc
MouseLiver-Z-T-1_10974	FSDGLESNR	HexNAc2Hex10	FSDGLESNR	HexNAc2Hex10			FSDGLESNR	HexNAc2Hex10	FSDGLESNR	HexNAc2Hex10
MouseLiver-Z-T-1_10976									YLNYSR	HexNAc2Hex9
MouseLiver-Z-T-1_10977	VNYTEVSR	HexNAc2Hex4	VNYTEVSR	HexNAc2Hex4			VNYTEVSR	HexNAc2Hex4	VNYTEVSR	HexNAc2Hex4	VNYTEVSR	HexNAc2Hex4
MouseLiver-Z-T-1_10978					NATTYPPMCSQDAAR	HexNAc2Hex8			NATTYPPMCSQDAAR	HexNAc2Hex8
MouseLiver-Z-T-1_10986									FSDGLESNR	HexNAc2Hex10+Cation:Fe[III]
MouseLiver-Z-T-1_10987									FSDGLESNR	HexNAc2Hex9+Cation:Fe[III]
MouseLiver-Z-T-1_10988			IMESHPNGTFSAK	HexNAc3Hex3Fuc					IMESHPNGTFSAK	HexNAc3Hex3Fuc
MouseLiver-Z-T-1_10993									NATTYPPMCSQDAAR	HexNAc2Hex8+Cation:N(1)H(4)
MouseLiver-Z-T-1_10998	IMESHPNGTFSAK	HexNAc3Hex3Fuc	IMESHPNGTFSAK	HexNAc3Hex3Fuc	IMESHPNGTFSAK	HexNAc3Hex3Fuc	IMESHPNGTFSAK	HexNAc3Hex3Fuc	IMESHPNGTFSAK	HexNAc3Hex3Fuc
MouseLiver-Z-T-1_10999					CVNESYKK	HexNAc2Hex7
MouseLiver-Z-T-1_11000									NISGHIYNQNVSQK	HexNAc2Hex7
MouseLiver-Z-T-1_11002	FSDGLESNR	HexNAc2Hex9	FSDGLESNR	HexNAc2Hex9	FSDGLESNR	HexNAc2Hex9	FSDGLESNR	HexNAc2Hex9	FSDGLESNR	HexNAc2Hex9	FSDGLESNR	HexNAc2Hex9
MouseLiver-Z-T-1_11003	YLNYSR	HexNAc2Hex9	YLNYSR	HexNAc2Hex9			YLNYSR	HexNAc2Hex9	YLNYSR	HexNAc2Hex9	YLNYSR	HexNAc2Hex9
MouseLiver-Z-T-1_11006			DNDSLITR	HexNAc2Hex5	DNDSLITR	HexNAc2Hex5	DNDSLITR	HexNAc2Hex5	DNDSLITR	HexNAc2Hex5	DNDSLITR	HexNAc2Hex5
MouseLiver-Z-T-1_11008									YLNYSR	HexNAc2Hex9+Cation:Fe[III]
MouseLiver-Z-T-1_11009			FSDGLESNR	HexNAc2Hex8					FSDGLESNR	HexNAc2Hex8
MouseLiver-Z-T-1_11014									FSDGLESNR	HexNAc2Hex9+Cation:Fe[III]
MouseLiver-Z-T-1_1102									DKNGTR	HexNAc2Hex6
MouseLiver-Z-T-1_11020			YLNYSR	HexNAc2Hex8					YLNYSR	HexNAc2Hex8
MouseLiver-Z-T-1_11021			EQYIHENYSR	HexNAc2Hex9	EQYIHENYSR	HexNAc2Hex9			EQYIHENYSR	HexNAc2Hex9
MouseLiver-Z-T-1_11025									FSDGLESNR	HexNAc2Hex9+Cation:Fe[III]
MouseLiver-Z-T-1_11027									FSDGLESNR	HexNAc2Hex9+Cation:N(1)H(4)
MouseLiver-Z-T-1_11028									FSDGLESNR	HexNAc2Hex10+Cation:N(1)H(4)
MouseLiver-Z-T-1_11033	EQYIHENYSR	HexNAc2Hex8	EQYIHENYSR	HexNAc2Hex8	EQYIHENYSR	HexNAc2Hex8	EQYIHENYSR	HexNAc2Hex8	EQYIHENYSR	HexNAc2Hex8	EQYIHENYSR	HexNAc2Hex8
MouseLiver-Z-T-1_11034					KMSNITFR	HexNAc2Hex7	KMSNITFR	HexNAc2Hex7	KMSNITFR	HexNAc2Hex7	KMSNITFR	HexNAc2Hex7
MouseLiver-Z-T-1_11036			TYENGSSVEYR	HexNAc2Hex8	TYENGSSVEYR	HexNAc2Hex8			TYENGSSVEYR	HexNAc2Hex8	TYENGSSVEYR	HexNAc2Hex8
MouseLiver-Z-T-1_11039			FSDGLESNR	HexNAc2Hex10					FSDGLESNR	HexNAc2Hex10
MouseLiver-Z-T-1_11041	NATTYPPMCSQDAAR	HexNAc3Hex7			NATTYPPMCSQDAAR	HexNAc3Hex7
MouseLiver-Z-T-1_11046	YLNYSR	HexNAc2Hex9	YLNYSR	HexNAc2Hex9			YLNYSR	HexNAc2Hex9	YLNYSR	HexNAc2Hex9	YLNYSR	HexNAc2Hex9
MouseLiver-Z-T-1_11048									YLNYSR	HexNAc2Hex10
MouseLiver-Z-T-1_11050									FSDGLESNR	HexNAc2Hex10
MouseLiver-Z-T-1_11052									FGTCSQLCNNTK	HexNAc2Hex10+Cation:N(1)H(4)
MouseLiver-Z-T-1_11055					CVNESYKK	HexNAc2Hex6
MouseLiver-Z-T-1_11060			NATTYPPMCSQDAAR	HexNAc2Hex8	NATTYPPMCSQDAAR	HexNAc2Hex8			NATTYPPMCSQDAAR	HexNAc2Hex8	NATTYPPMCSQDAAR	HexNAc2Hex8
MouseLiver-Z-T-1_11065	WTGHNVTVVQR	HexNAc2Hex9	WTGHNVTVVQR	HexNAc2Hex9	WTGHNVTVVQR	HexNAc2Hex9	WTGHNVTVVQR	HexNAc2Hex9	WTGHNVTVVQR	HexNAc2Hex9
MouseLiver-Z-T-1_11066	FGTCSQLCNNTK	HexNAc4Hex7Fuc3NeuAc2	FGTCSQLCNNTK	HexNAc2Hex9	FGTCSQLCNNTK	HexNAc2Hex9	FGTCSQLCNNTK	HexNAc2Hex9	FGTCSQLCNNTK	HexNAc2Hex9	FGTCSQLCNNTK	HexNAc2Hex9
MouseLiver-Z-T-1_11069									YLNYSR	HexNAc2Hex8+Cation:Fe[III]
MouseLiver-Z-T-1_11076	DNDSLITR	HexNAc2Hex5	DNDSLITR	HexNAc2Hex5	DNDSLITR	HexNAc2Hex5	DNDSLITR	HexNAc2Hex5	DNDSLITR	HexNAc2Hex5	DNDSLITR	HexNAc2Hex5
MouseLiver-Z-T-1_11078	WTGHNVTVVQR	HexNAc2Hex10	WTGHNVTVVQR	HexNAc2Hex10			WTGHNVTVVQR	HexNAc2Hex10	WTGHNVTVVQR	HexNAc2Hex10
MouseLiver-Z-T-1_11079									YLNYSR	HexNAc2Hex8+Cation:Fe[III]
MouseLiver-Z-T-1_11080	WTGHNVTVVQR	HexNAc2Hex8	WTGHNVTVVQR	HexNAc2Hex8	WTGHNVTVVQR	HexNAc2Hex8	WTGHNVTVVQR	HexNAc2Hex8	WTGHNVTVVQR	HexNAc2Hex8	WTGHNVTVVQR	HexNAc2Hex8
MouseLiver-Z-T-1_11081			WHNGSAVWK	HexNAc2Hex7					WHNGSAVWK	HexNAc2Hex7
MouseLiver-Z-T-1_11083			FSDGLESNR	HexNAc2Hex9					FSDGLESNR	HexNAc2Hex9
MouseLiver-Z-T-1_11084									YLNYSR	HexNAc2Hex9+Cation:Fe[III]
MouseLiver-Z-T-1_11086	YLNYSR	HexNAc2Hex8	YLNYSR	HexNAc2Hex8			YLNYSR	HexNAc2Hex8	YLNYSR	HexNAc2Hex8	YLNYSR	HexNAc2Hex8
MouseLiver-Z-T-1_11087			FSDGLESNR	HexNAc2Hex8					FSDGLESNR	HexNAc2Hex8	FSDGLESNR	HexNAc2Hex8
MouseLiver-Z-T-1_11088			EQYIHENYSR	HexNAc2Hex9	EQYIHENYSR	HexNAc2Hex9	EQYIHENYSR	HexNAc2Hex9	EQYIHENYSR	HexNAc2Hex9	EQYIHENYSR	HexNAc2Hex9
MouseLiver-Z-T-1_11091									FSDGLESNR	HexNAc2Hex9+Cation:Fe[III]
MouseLiver-Z-T-1_11096			VNYTEVSR	HexNAc2Hex4					VNYTEVSR	HexNAc2Hex4	VNYTEVSR	HexNAc2Hex4
MouseLiver-Z-T-1_11099									SWVQGNLTACGR	HexNAc2Hex8+Cation:N(1)H(4)
MouseLiver-Z-T-1_11100									NATTYPPMCSQDAAR	HexNAc2Hex8+Cation:N(1)H(4)
MouseLiver-Z-T-1_11101									DYYLNK	HexNAc4Hex6NeuGc
MouseLiver-Z-T-1_11106	KMSNITFR	HexNAc2Hex7			KMSNITFR	HexNAc2Hex7			KMSNITFR	HexNAc2Hex7
MouseLiver-Z-T-1_11107	NATTYPPMCSQDAAR	HexNAc3Hex7			NATTYPPMCSQDAAR	HexNAc3Hex7
MouseLiver-Z-T-1_11108	CHEGNGTFECGACR	HexNAc4Hex5NeuGc2	CHEGNGTFECGACR	HexNAc4Hex5NeuGc2			CHEGNGTFECGACR	HexNAc4Hex5NeuGc2	CHEGNGTFECGACR	HexNAc4Hex5NeuGc2	CHEGNGTFECGACR	HexNAc4Hex5NeuGc2
MouseLiver-Z-T-1_11115	EQYIHENYSR	HexNAc2Hex8	EQYIHENYSR	HexNAc2Hex8	EQYIHENYSR	HexNAc2Hex8	EQYIHENYSR	HexNAc2Hex8	EQYIHENYSR	HexNAc2Hex8	EQYIHENYSR	HexNAc2Hex8
MouseLiver-Z-T-1_11120									YLNYSR	HexNAc2Hex9
MouseLiver-Z-T-1_11124					KMSNITFR	HexNAc2Hex8			KMSNITFR	HexNAc2Hex8
MouseLiver-Z-T-1_11125			FGTCSQLCNNTK	HexNAc2Hex8
MouseLiver-Z-T-1_11127									WTGHNVTVVQR	HexNAc2Hex9+Cation:Fe[III]
MouseLiver-Z-T-1_11131									NFSSHINR	HexNAc3Hex5
MouseLiver-Z-T-1_11133	WTGHNVTVVQR	HexNAc2Hex9	WTGHNVTVVQR	HexNAc2Hex9	WTGHNVTVVQR	HexNAc2Hex9	WTGHNVTVVQR	HexNAc2Hex9	WTGHNVTVVQR	HexNAc2Hex9
MouseLiver-Z-T-1_11137	NASFVYTK	HexNAc2Hex10	NASFVYTK	HexNAc2Hex10			NASFVYTK	HexNAc2Hex10	NASFVYTK	HexNAc2Hex10	NASFVYTK	HexNAc2Hex10
MouseLiver-Z-T-1_11141	NASFVYTK	HexNAc2Hex9	NASFVYTK	HexNAc2Hex9	NASFVYTK	HexNAc2Hex9	NASFVYTK	HexNAc2Hex9	NASFVYTK	HexNAc2Hex9	NASFVYTK	HexNAc2Hex9
MouseLiver-Z-T-1_11142									NASFVYTK	HexNAc2Hex10+Cation:N(1)H(4)
MouseLiver-Z-T-1_11145			NATTYPPMCSQDAAR	HexNAc2Hex8	NATTYPPMCSQDAAR	HexNAc2Hex8			NATTYPPMCSQDAAR	HexNAc2Hex8
MouseLiver-Z-T-1_11147			NASFVYTK	HexNAc2Hex10					NASFVYTK	HexNAc2Hex10
MouseLiver-Z-T-1_11148			YLNYSR	HexNAc2Hex8					YLNYSR	HexNAc2Hex8
MouseLiver-Z-T-1_11149			WTGHNVTVVQR	HexNAc2Hex10					WTGHNVTVVQR	HexNAc2Hex10
MouseLiver-Z-T-1_11150									NGNATLLR	HexNAc4Hex5NeuGc
MouseLiver-Z-T-1_11153									VFGSQNLTTVK	HexNAc2Hex9
MouseLiver-Z-T-1_11155			EQYIHENYSR	HexNAc2Hex7
MouseLiver-Z-T-1_11161			VNYTEVSR	HexNAc2Hex4			VNYTEVSR	HexNAc2Hex4	VNYTEVSR	HexNAc2Hex4	VNYTEVSR	HexNAc2Hex4
MouseLiver-Z-T-1_11162			WTGHNVTVVQR	HexNAc2Hex8					WTGHNVTVVQR	HexNAc2Hex8
MouseLiver-Z-T-1_11166	NASFVYTK	HexNAc2Hex9	NASFVYTK	HexNAc2Hex9	NASFVYTK	HexNAc2Hex9	NASFVYTK	HexNAc2Hex9	NASFVYTK	HexNAc2Hex9	NASFVYTK	HexNAc2Hex9
MouseLiver-Z-T-1_11171	CHEGNGTFECGACR	HexNAc4Hex5NeuGc2	CHEGNGTFECGACR	HexNAc4Hex5NeuGc2					CHEGNGTFECGACR	HexNAc4Hex6FucNeuGc
MouseLiver-Z-T-1_11174									AEPPLNASAGDQEEK	HexNAc2Hex8+Cation:N(1)H(4)
MouseLiver-Z-T-1_11175			YLNYSR	HexNAc2Hex7					YLNYSR	HexNAc2Hex7
MouseLiver-Z-T-1_11176									NASFVYTK	HexNAc2Hex9+Cation:Fe[III]
MouseLiver-Z-T-1_11180			AEPPLNASAGDQEEK	HexNAc2Hex8	AEPPLNASAGDQEEK	HexNAc2Hex8	AEPPLNASAGDQEEK	HexNAc2Hex8	AEPPLNASAGDQEEK	HexNAc2Hex8
MouseLiver-Z-T-1_11181									NASFVYTK	HexNAc2Hex10+Cation:Fe[III]
MouseLiver-Z-T-1_11183	KMSNITFR	HexNAc2Hex6	KMSNITFR	HexNAc2Hex6	KMSNITFR	HexNAc2Hex6	KMSNITFR	HexNAc2Hex6	KMSNITFR	HexNAc2Hex6
MouseLiver-Z-T-1_11185									NASFVYTK	HexNAc2Hex9+Cation:N(1)H(4)
MouseLiver-Z-T-1_11186	WHNGSAVWK	HexNAc2Hex6	WHNGSAVWK	HexNAc2Hex6	WHNGSAVWK	HexNAc2Hex6	WHNGSAVWK	HexNAc2Hex6	WHNGSAVWK	HexNAc2Hex6	WHNGSAVWK	HexNAc2Hex6
MouseLiver-Z-T-1_11190									NATTYPPMCSQDAAR	HexNAc2Hex8+Cation:N(1)H(4)
MouseLiver-Z-T-1_11193									NASFVYTK	HexNAc2Hex9+Cation:Fe[III]
MouseLiver-Z-T-1_11198					AEPPLNASAGDQEEK	HexNAc4Hex3NeuAc2			AEPPLNASAGDQEEK	HexNAc2Hex9+Cation:N(1)H(4)
MouseLiver-Z-T-1_11200					KDTCAQECSHFNLTK	HexNAc2Hex8	KDTCAQECSHFNLTK	HexNAc2Hex8	KDTCAQECSHFNLTK	HexNAc2Hex8	KDTCAQECSHFNLTK	HexNAc2Hex8
MouseLiver-Z-T-1_11201									NASFVYTK	HexNAc2Hex9+Cation:N(1)H(4)
MouseLiver-Z-T-1_11206	NASFVYTK	HexNAc2Hex10	NASFVYTK	HexNAc2Hex10			NASFVYTK	HexNAc2Hex10	NASFVYTK	HexNAc2Hex10	NASFVYTK	HexNAc2Hex10
MouseLiver-Z-T-1_11207	KMSNITFR	HexNAc2Hex6	KMSNITFR	HexNAc2Hex6	KMSNITFR	HexNAc2Hex6	KMSNITFR	HexNAc2Hex6	KMSNITFR	HexNAc2Hex6
MouseLiver-Z-T-1_11210					MSNITFR	HexNAc2Hex6			MSNITFR	HexNAc2Hex6
MouseLiver-Z-T-1_11211					KCLANGSWTDMDTPSR	HexNAc2Hex8
MouseLiver-Z-T-1_11213	NASFVYTK	HexNAc2Hex9	NASFVYTK	HexNAc2Hex9	NASFVYTK	HexNAc2Hex9	NASFVYTK	HexNAc2Hex9	NASFVYTK	HexNAc2Hex9	NASFVYTK	HexNAc2Hex9
MouseLiver-Z-T-1_11214									NASFVYTK	HexNAc2Hex9+Cation:Fe[III]
MouseLiver-Z-T-1_11216	NASFVYTK	HexNAc2Hex8	NASFVYTK	HexNAc2Hex8	NASFVYTK	HexNAc2Hex8	NASFVYTK	HexNAc2Hex8	NASFVYTK	HexNAc2Hex8	NASFVYTK	HexNAc2Hex8
MouseLiver-Z-T-1_11223	NTTSAAMVHCLR	HexNAc2Hex9	NTTSAAMVHCLR	HexNAc2Hex9	NTTSAAMVHCLR	HexNAc2Hex9	NTTSAAMVHCLR	HexNAc2Hex9	NTTSAAMVHCLR	HexNAc2Hex9	NTTSAAMVHCLR	HexNAc2Hex9
MouseLiver-Z-T-1_11224	NASFVYTK	HexNAc2Hex10	NASFVYTK	HexNAc2Hex10			NASFVYTK	HexNAc2Hex10	NASFVYTK	HexNAc2Hex10
MouseLiver-Z-T-1_11226							NATTYPPMCSQDAAR	HexNAc2Hex8	NATTYPPMCSQDAAR	HexNAc2Hex8
MouseLiver-Z-T-1_11228	EQYIHENYSR	HexNAc2Hex7	EQYIHENYSR	HexNAc2Hex7	EQYIHENYSR	HexNAc2Hex7	EQYIHENYSR	HexNAc2Hex7	EQYIHENYSR	HexNAc2Hex7	EQYIHENYSR	HexNAc2Hex7
MouseLiver-Z-T-1_11230									NASFVYTK	HexNAc2Hex8+Cation:Fe[III]
MouseLiver-Z-T-1_11231	AEPPLNASAGDQEEK	HexNAc2Hex8			AEPPLNASAGDQEEK	HexNAc2Hex8	AEPPLNASAGDQEEK	HexNAc2Hex8	AEPPLNASAGDQEEK	HexNAc2Hex8
MouseLiver-Z-T-1_11233	NASFVYTK	HexNAc2Hex9	NASFVYTK	HexNAc2Hex9	NASFVYTK	HexNAc2Hex9	NASFVYTK	HexNAc2Hex9	NASFVYTK	HexNAc2Hex9	NASFVYTK	HexNAc2Hex9
MouseLiver-Z-T-1_11236									NASFVYTK	HexNAc2Hex10+Cation:N(1)H(4)
MouseLiver-Z-T-1_11237	NASFVYTK	HexNAc2Hex8	NASFVYTK	HexNAc2Hex8	NASFVYTK	HexNAc2Hex8	NASFVYTK	HexNAc2Hex8	NASFVYTK	HexNAc2Hex8	NASFVYTK	HexNAc2Hex8
MouseLiver-Z-T-1_11239	NTTSAAMVHCLR	HexNAc2Hex8	NTTSAAMVHCLR	HexNAc2Hex8	NTTSAAMVHCLR	HexNAc2Hex8	NTTSAAMVHCLR	HexNAc2Hex8	NTTSAAMVHCLR	HexNAc2Hex8
MouseLiver-Z-T-1_11240									GCKDNATDSVPLR	HexNAc4Hex5FucNeuGc
MouseLiver-Z-T-1_11242									AEPPLNASAGDQEEK	HexNAc2Hex8+Cation:N(1)H(4)
MouseLiver-Z-T-1_11243					KDTCAQECSHFNLTK	HexNAc2Hex9	KDTCAQECSHFNLTK	HexNAc2Hex9			KDTCAQECSHFNLTK	HexNAc2Hex9
MouseLiver-Z-T-1_11245					CVNESYKK	HexNAc2Hex5
MouseLiver-Z-T-1_11249	AEPPLNASAGDQEEK	HexNAc2Hex8	AEPPLNASAGDQEEK	HexNAc2Hex8	AEPPLNASAGDQEEK	HexNAc2Hex8	AEPPLNASAGDQEEK	HexNAc2Hex8	AEPPLNASAGDQEEK	HexNAc2Hex8	AEPPLNASAGDQEEK	HexNAc2Hex8
MouseLiver-Z-T-1_11250	KMSNITFR	HexNAc2Hex6	KMSNITFR	HexNAc2Hex6	KMSNITFR	HexNAc2Hex6	KMSNITFR	HexNAc2Hex6	KMSNITFR	HexNAc2Hex6	KMSNITFR	HexNAc2Hex6
MouseLiver-Z-T-1_11258									NASFVYTK	HexNAc2Hex9+Cation:N(1)H(4)
MouseLiver-Z-T-1_11260									FSDGLESNR	HexNAc2Hex8
MouseLiver-Z-T-1_11262									NASFVYTK	HexNAc2Hex8+Cation:Fe[III]
MouseLiver-Z-T-1_11263	TIPHHQYNATINK	HexNAc4Hex5NeuGc2	TIPHHQYNATINK	HexNAc4Hex5NeuGc2					TIPHHQYNATINK	HexNAc4Hex5NeuGc2
MouseLiver-Z-T-1_11269									NASFVYTK	HexNAc2Hex8+Cation:N(1)H(4)
MouseLiver-Z-T-1_11272									TIPHHQYNATINK	HexNAc4Hex5FucNeuGc2
MouseLiver-Z-T-1_11278			TIPHHQYNATINK	HexNAc4Hex5NeuGc2			TIPHHQYNATINK	HexNAc4Hex5NeuGc2	TIPHHQYNATINK	HexNAc4Hex5NeuGc2	TIPHHQYNATINK	HexNAc4Hex5NeuGc2
MouseLiver-Z-T-1_11280									AEPPLNASAGDQEEK	HexNAc2Hex8+Cation:Fe[III]
MouseLiver-Z-T-1_11282									NASFVYTK	HexNAc2Hex7
MouseLiver-Z-T-1_11283					KDTCAQECSHFNLTK	HexNAc2Hex7
MouseLiver-Z-T-1_11285	NASFVYTK	HexNAc2Hex8	NASFVYTK	HexNAc2Hex8	NASFVYTK	HexNAc2Hex8	NASFVYTK	HexNAc2Hex8	NASFVYTK	HexNAc2Hex8	NASFVYTK	HexNAc2Hex8
MouseLiver-Z-T-1_11286	NASFVYTK	HexNAc2Hex9	NASFVYTK	HexNAc2Hex9	NASFVYTK	HexNAc2Hex9	NASFVYTK	HexNAc2Hex9	NASFVYTK	HexNAc2Hex9	NASFVYTK	HexNAc2Hex9
MouseLiver-Z-T-1_11287									NASFVYTK	HexNAc2Hex9+Cation:Fe[III]
MouseLiver-Z-T-1_11290									NASFVYTK	HexNAc2Hex7+Cation:Fe[III]
MouseLiver-Z-T-1_11291	NTTSAAMVHCLR	HexNAc2Hex8	NTTSAAMVHCLR	HexNAc2Hex8	NTTSAAMVHCLR	HexNAc2Hex8	NTTSAAMVHCLR	HexNAc2Hex8	NTTSAAMVHCLR	HexNAc2Hex8
MouseLiver-Z-T-1_11293									NASFVYTK	HexNAc2Hex8+Cation:N(1)H(4)
MouseLiver-Z-T-1_11294					AEPPLNASAGDQEEK	HexNAc4Hex3NeuAc2			AEPPLNASAGDQEEK	HexNAc2Hex9+Cation:N(1)H(4)
MouseLiver-Z-T-1_11298					KCLANGSWTDMDTPSR	HexNAc2Hex8			NASFVYTK	HexNAc6Hex3Fuc2NeuGc2
MouseLiver-Z-T-1_11302	NTTSAAMVHCLR	HexNAc2Hex8	NTTSAAMVHCLR	HexNAc2Hex8	NTTSAAMVHCLR	HexNAc2Hex8	NTTSAAMVHCLR	HexNAc2Hex8	NTTSAAMVHCLR	HexNAc2Hex8	NTTSAAMVHCLR	HexNAc2Hex8
MouseLiver-Z-T-1_11303	NASFVYTK	HexNAc2Hex8	NASFVYTK	HexNAc2Hex8	NASFVYTK	HexNAc2Hex8	NASFVYTK	HexNAc2Hex8	NASFVYTK	HexNAc2Hex8	NASFVYTK	HexNAc2Hex8
MouseLiver-Z-T-1_11304	NTTSAAMVHCLR	HexNAc2Hex9	NTTSAAMVHCLR	HexNAc2Hex9	NTTSAAMVHCLR	HexNAc2Hex9	NTTSAAMVHCLR	HexNAc2Hex9	NTTSAAMVHCLR	HexNAc2Hex9	NTTSAAMVHCLR	HexNAc2Hex9
MouseLiver-Z-T-1_11305	YNHTGQVVIYK	HexNAc2Hex9	YNHTGQVVIYK	HexNAc2Hex9	YNHTGQVVIYK	HexNAc2Hex9	YNHTGQVVIYK	HexNAc2Hex9	YNHTGQVVIYK	HexNAc2Hex9	YNHTGQVVIYK	HexNAc2Hex9
MouseLiver-Z-T-1_11306	NASFVYTK	HexNAc2Hex8	NASFVYTK	HexNAc2Hex8
MouseLiver-Z-T-1_11307			FSDGLESNR	HexNAc2Hex7	FSDGLESNR	HexNAc2Hex7			FSDGLESNR	HexNAc2Hex7
MouseLiver-Z-T-1_11308									YLNYSR	HexNAc2Hex7
MouseLiver-Z-T-1_11309	NASFVYTK	HexNAc2Hex9	NASFVYTK	HexNAc2Hex9	NASFVYTK	HexNAc2Hex9	NASFVYTK	HexNAc2Hex9	NASFVYTK	HexNAc2Hex9	NASFVYTK	HexNAc2Hex9
MouseLiver-Z-T-1_11312									AEPPLNASAGDQEEK	HexNAc2Hex7
MouseLiver-Z-T-1_11314					CVNESYKK	HexNAc2Hex5
MouseLiver-Z-T-1_11315									AEPPLNASAGDQEEK	HexNAc2Hex8+Cation:N(1)H(4)
MouseLiver-Z-T-1_11316									NASFVYTK	HexNAc2Hex8+Cation:Fe[III]
MouseLiver-Z-T-1_11318	AEPPLNASAGDQEEK	HexNAc2Hex7	AEPPLNASAGDQEEK	HexNAc2Hex7	AEPPLNASAGDQEEK	HexNAc2Hex7	AEPPLNASAGDQEEK	HexNAc2Hex7	AEPPLNASAGDQEEK	HexNAc2Hex7
MouseLiver-Z-T-1_11322									NATTYPPMCSQDAAR	HexNAc2Hex8+Cation:N(1)H(4)
MouseLiver-Z-T-1_11324	AEPPLNASAGDQEEK	HexNAc2Hex8	AEPPLNASAGDQEEK	HexNAc2Hex8	AEPPLNASAGDQEEK	HexNAc2Hex8	AEPPLNASAGDQEEK	HexNAc2Hex8	AEPPLNASAGDQEEK	HexNAc2Hex8	AEPPLNASAGDQEEK	HexNAc2Hex8
MouseLiver-Z-T-1_11325	AEPPLNASAGDQEEK	HexNAc2Hex8			AEPPLNASAGDQEEK	HexNAc2Hex8	AEPPLNASAGDQEEK	HexNAc2Hex8	AEPPLNASAGDQEEK	HexNAc2Hex8
MouseLiver-Z-T-1_11328					NTTSAAMVHCLR	HexNAc2Hex8
MouseLiver-Z-T-1_11331									NASFVYTK	HexNAc2Hex8+Cation:Fe[III]
MouseLiver-Z-T-1_11333					KMSNITFR	HexNAc2Hex6
MouseLiver-Z-T-1_11335									NTTSAAMVHCLR	HexNAc2Hex8+Cation:Fe[III]
MouseLiver-Z-T-1_11337									NASFVYTK	HexNAc2Hex9+Cation:N(1)H(4)
MouseLiver-Z-T-1_11339			TIPHHQYNATINK	HexNAc4Hex5NeuGc2					TIPHHQYNATINK	HexNAc4Hex5NeuGc2
MouseLiver-Z-T-1_11341	NASFVYTK	HexNAc2Hex8	NASFVYTK	HexNAc2Hex8	NASFVYTK	HexNAc2Hex8	NASFVYTK	HexNAc2Hex8	NASFVYTK	HexNAc2Hex8	NASFVYTK	HexNAc2Hex8
MouseLiver-Z-T-1_11344									LVTQTIPCNK	HexNAc4Hex7+Cation:N(1)H(4)
MouseLiver-Z-T-1_11349									AEPPLNASAGDQEEK	HexNAc2Hex7+Cation:N(1)H(4)
MouseLiver-Z-T-1_11352									NATTYPPMCSQDAAR	HexNAc2Hex7
MouseLiver-Z-T-1_11355	NASFVYTK	HexNAc2Hex8	NASFVYTK	HexNAc2Hex8	NASFVYTK	HexNAc2Hex8	NASFVYTK	HexNAc2Hex8	NASFVYTK	HexNAc2Hex8	NASFVYTK	HexNAc2Hex8
MouseLiver-Z-T-1_11356			TIPHHQYNATINK	HexNAc4Hex5NeuGc2
MouseLiver-Z-T-1_11357									YNHTGQVVIYK	HexNAc2Hex9+Cation:Fe[III]
MouseLiver-Z-T-1_11359	NTTSAAMVHCLR	HexNAc2Hex7	NTTSAAMVHCLR	HexNAc2Hex7	NTTSAAMVHCLR	HexNAc2Hex7	NTTSAAMVHCLR	HexNAc2Hex7	NTTSAAMVHCLR	HexNAc2Hex7	NTTSAAMVHCLR	HexNAc2Hex7
MouseLiver-Z-T-1_11366	NTTSAAMVHCLR	HexNAc2Hex8	NTTSAAMVHCLR	HexNAc2Hex8	NTTSAAMVHCLR	HexNAc2Hex8	NTTSAAMVHCLR	HexNAc2Hex8	NTTSAAMVHCLR	HexNAc2Hex8	NTTSAAMVHCLR	HexNAc2Hex8
MouseLiver-Z-T-1_11367	YNHTGQVVIYK	HexNAc2Hex9	YNHTGQVVIYK	HexNAc2Hex9	YNHTGQVVIYK	HexNAc2Hex9	YNHTGQVVIYK	HexNAc2Hex9	YNHTGQVVIYK	HexNAc2Hex9	YNHTGQVVIYK	HexNAc2Hex9
MouseLiver-Z-T-1_11368	NASFVYTK	HexNAc2Hex8	NASFVYTK	HexNAc2Hex8	NASFVYTK	HexNAc2Hex8	NASFVYTK	HexNAc2Hex8	NASFVYTK	HexNAc2Hex8	NASFVYTK	HexNAc2Hex8
MouseLiver-Z-T-1_11374									NTTSAAMVHCLR	HexNAc2Hex8
MouseLiver-Z-T-1_11379			YNHTGQVVIYK	HexNAc2Hex9	YNHTGQVVIYK	HexNAc2Hex9			YNHTGQVVIYK	HexNAc2Hex9
MouseLiver-Z-T-1_11383									AEPPLNASAGDQEEK	HexNAc2Hex8+Cation:N(1)H(4)
MouseLiver-Z-T-1_11388									YLNYSR	HexNAc2Hex6
MouseLiver-Z-T-1_11390	KMSNITFR	HexNAc2Hex5	KMSNITFR	HexNAc2Hex5	KMSNITFR	HexNAc2Hex5	KMSNITFR	HexNAc2Hex5	KMSNITFR	HexNAc2Hex5	KMSNITFR	HexNAc2Hex5
MouseLiver-Z-T-1_11391					LTSCATNASMCGDEAR	HexNAc4Hex4NeuAc2			LTSCATNASMCGDEAR	HexNAc2Hex10+Cation:N(1)H(4)
MouseLiver-Z-T-1_11392									AEPPLNASAGDQEEK	HexNAc2Hex6+Cation:N(1)H(4)
MouseLiver-Z-T-1_11393	NASFVYTK	HexNAc2Hex7	NASFVYTK	HexNAc2Hex7	NASFVYTK	HexNAc2Hex7	NASFVYTK	HexNAc2Hex7	NASFVYTK	HexNAc2Hex7	NASFVYTK	HexNAc2Hex7
MouseLiver-Z-T-1_11395	AEPPLNASAGDQEEK	HexNAc2Hex8	AEPPLNASAGDQEEK	HexNAc2Hex8	AEPPLNASAGDQEEK	HexNAc2Hex8	AEPPLNASAGDQEEK	HexNAc2Hex8	AEPPLNASAGDQEEK	HexNAc2Hex8	AEPPLNASAGDQEEK	HexNAc2Hex8
MouseLiver-Z-T-1_11396									NATTYPPMCSQDAAR	HexNAc2Hex8+Cation:N(1)H(4)
MouseLiver-Z-T-1_11397									AEPPLNASAGDQEEK	HexNAc2Hex7
MouseLiver-Z-T-1_11398									AEPPLNASAGDQEEK	HexNAc2Hex8
MouseLiver-Z-T-1_11399			NRGKIDR	HexNAc4Hex5NeuGc					NGNATLLR	HexNAc4Hex5NeuGc
MouseLiver-Z-T-1_1140									DKNGTR	HexNAc2Hex6
MouseLiver-Z-T-1_11400	NASFVYTK	HexNAc2Hex9	NASFVYTK	HexNAc2Hex9	NASFVYTK	HexNAc2Hex9	NASFVYTK	HexNAc2Hex9	NASFVYTK	HexNAc2Hex9
MouseLiver-Z-T-1_11402	AEPPLNASAGDQEEK	HexNAc2Hex7	AEPPLNASAGDQEEK	HexNAc2Hex7	AEPPLNASAGDQEEK	HexNAc2Hex7	AEPPLNASAGDQEEK	HexNAc2Hex7	AEPPLNASAGDQEEK	HexNAc2Hex7	AEPPLNASAGDQEEK	HexNAc2Hex7
MouseLiver-Z-T-1_11405			NGNATLLR	HexNAc4Hex5NeuGc
MouseLiver-Z-T-1_11406					NATTYPPMCSQDAAR	HexNAc2Hex8			NATTYPPMCSQDAAR	HexNAc2Hex8
MouseLiver-Z-T-1_11408									LVTQTIPCNK	HexNAc4Hex5NeuGc+Cation:N(1)H(4)
MouseLiver-Z-T-1_11412	LTSCATNASMCGDEAR	HexNAc2Hex10	LTSCATNASMCGDEAR	HexNAc2Hex10			LTSCATNASMCGDEAR	HexNAc2Hex10	LTSCATNASMCGDEAR	HexNAc2Hex10	LTSCATNASMCGDEAR	HexNAc2Hex10
MouseLiver-Z-T-1_11416									AEPPLNASAGDQEEK	HexNAc2Hex7+Cation:N(1)H(4)
MouseLiver-Z-T-1_11422	NASFVYTK	HexNAc2Hex8	NASFVYTK	HexNAc2Hex8	NASFVYTK	HexNAc2Hex8	NASFVYTK	HexNAc2Hex8	NASFVYTK	HexNAc2Hex8	NASFVYTK	HexNAc2Hex8
MouseLiver-Z-T-1_11423	AEPPLNASAGDQEEK	HexNAc6Hex7	AEPPLNASAGDQEEK	HexNAc2Hex6	AEPPLNASAGDQEEK	HexNAc2Hex6	AEPPLNASAGDQEEK	HexNAc2Hex6	AEPPLNASAGDQEEK	HexNAc2Hex6
MouseLiver-Z-T-1_11425					KMSNITFR	HexNAc2Hex5			KMSNITFR	HexNAc2Hex5
MouseLiver-Z-T-1_11426	AEPPLNASAGDQEEK	HexNAc2Hex6			AEPPLNASAGDQEEK	HexNAc2Hex6	AEPPLNASAGDQEEK	HexNAc2Hex6	AEPPLNASAGDQEEK	HexNAc2Hex6
MouseLiver-Z-T-1_11430	NTTSAAMVHCLR	HexNAc2Hex7	NTTSAAMVHCLR	HexNAc2Hex7	NTTSAAMVHCLR	HexNAc2Hex7	NTTSAAMVHCLR	HexNAc2Hex7	NTTSAAMVHCLR	HexNAc2Hex7	NTTSAAMVHCLR	HexNAc2Hex7
MouseLiver-Z-T-1_11433									NATTYPPMCSQDAAR	HexNAc2Hex7
MouseLiver-Z-T-1_11435									NTTSAAMVHCLR	HexNAc2Hex7
MouseLiver-Z-T-1_11442	YNHTGQVVIYK	HexNAc2Hex9	YNHTGQVVIYK	HexNAc2Hex9	YNHTGQVVIYK	HexNAc2Hex9	YNHTGQVVIYK	HexNAc2Hex9	YNHTGQVVIYK	HexNAc2Hex9	YNHTGQVVIYK	HexNAc2Hex9
MouseLiver-Z-T-1_11443	YNHTGQVVIYK	HexNAc2Hex8	YNHTGQVVIYK	HexNAc2Hex8	YNHTGQVVIYK	HexNAc2Hex8	YNHTGQVVIYK	HexNAc2Hex8	YNHTGQVVIYK	HexNAc2Hex8	YNHTGQVVIYK	HexNAc2Hex8
MouseLiver-Z-T-1_11444	LTSCATNASMCGDEAR	HexNAc2Hex9	LTSCATNASMCGDEAR	HexNAc2Hex9	LTSCATNASMCGDEAR	HexNAc2Hex9	LTSCATNASMCGDEAR	HexNAc2Hex9	LTSCATNASMCGDEAR	HexNAc2Hex9	LTSCATNASMCGDEAR	HexNAc2Hex9
MouseLiver-Z-T-1_11447									CHEGNGTFECGACR	HexNAc4Hex5NeuGc2
MouseLiver-Z-T-1_11457									NASFVYTK	HexNAc2Hex7+Cation:Fe[III]
MouseLiver-Z-T-1_11458									YNHTGQVVIYK	HexNAc2Hex8+Cation:Fe[III]
MouseLiver-Z-T-1_11461	KMSNITFR	HexNAc2Hex5	KMSNITFR	HexNAc2Hex5	KMSNITFR	HexNAc2Hex5	KMSNITFR	HexNAc2Hex5	KMSNITFR	HexNAc2Hex5
MouseLiver-Z-T-1_11462									AEPPLNASAGDQEEK	HexNAc2Hex6+Cation:N(1)H(4)
MouseLiver-Z-T-1_11465			YLNYSR	HexNAc2Hex6					YLNYSR	HexNAc2Hex6
MouseLiver-Z-T-1_11466			NTTSAAMVHCLR	HexNAc2Hex8	NTTSAAMVHCLR	HexNAc2Hex8	NTTSAAMVHCLR	HexNAc2Hex8	NTTSAAMVHCLR	HexNAc2Hex8	NTTSAAMVHCLR	HexNAc2Hex8
MouseLiver-Z-T-1_11470	NASFVYTK	HexNAc2Hex7	NASFVYTK	HexNAc2Hex7	NASFVYTK	HexNAc2Hex7	NASFVYTK	HexNAc2Hex7	NASFVYTK	HexNAc2Hex7	NASFVYTK	HexNAc2Hex7
MouseLiver-Z-T-1_11471									AEPPLNASAGDQEEK	HexNAc2Hex8+Cation:N(1)H(4)
MouseLiver-Z-T-1_11473									YNLTAK	HexNAc3Hex7NeuGc
MouseLiver-Z-T-1_11474									AEPPLNASAGDQEEK	HexNAc2Hex7+Cation:Fe[III]
MouseLiver-Z-T-1_11475	AEPPLNASAGDQEEK	HexNAc2Hex7			AEPPLNASAGDQEEK	HexNAc2Hex7			AEPPLNASAGDQEEK	HexNAc2Hex7
MouseLiver-Z-T-1_11476									AEPPLNASAGDQEEK	HexNAc2Hex6+Cation:Fe[III]
MouseLiver-Z-T-1_11480									LVTQTIPCNK	HexNAc4Hex6+Cation:N(1)H(4)
MouseLiver-Z-T-1_11483									LTSCATNASMCGDEAR	HexNAc2Hex8+Cation:N(1)H(4)
MouseLiver-Z-T-1_11488			NATTYPPMCSQDAAR	HexNAc2Hex8	NATTYPPMCSQDAAR	HexNAc2Hex8	NATTYPPMCSQDAAR	HexNAc2Hex8	NATTYPPMCSQDAAR	HexNAc2Hex8	NATTYPPMCSQDAAR	HexNAc2Hex8
MouseLiver-Z-T-1_11491	AEPPLNASAGDQEEK	HexNAc2Hex8	AEPPLNASAGDQEEK	HexNAc2Hex8	AEPPLNASAGDQEEK	HexNAc2Hex8	AEPPLNASAGDQEEK	HexNAc2Hex8	AEPPLNASAGDQEEK	HexNAc2Hex8
MouseLiver-Z-T-1_11493					KMSNITFR	HexNAc2Hex5			KMSNITFR	HexNAc2Hex5	KMSNITFR	HexNAc2Hex5
MouseLiver-Z-T-1_11495			WTGHNVTVVQR	HexNAc4Hex5					WTGHNVTVVQR	HexNAc4Hex5
MouseLiver-Z-T-1_11497	AEPPLNASAGDQEEK	HexNAc2Hex7	AEPPLNASAGDQEEK	HexNAc2Hex7	AEPPLNASAGDQEEK	HexNAc2Hex7	AEPPLNASAGDQEEK	HexNAc2Hex7	AEPPLNASAGDQEEK	HexNAc2Hex7	AEPPLNASAGDQEEK	HexNAc2Hex7
MouseLiver-Z-T-1_11498	AEPPLNASAGDQEEK	HexNAc2Hex6	AEPPLNASAGDQEEK	HexNAc2Hex6	AEPPLNASAGDQEEK	HexNAc2Hex6	AEPPLNASAGDQEEK	HexNAc2Hex6	AEPPLNASAGDQEEK	HexNAc2Hex6
MouseLiver-Z-T-1_11499									AEPPLNASAGDQEEK	HexNAc2Hex7+Cation:N(1)H(4)
MouseLiver-Z-T-1_11501					LTSCATNASMCGDEAR	HexNAc4Hex3NeuAc2			LTSCATNASMCGDEAR	HexNAc2Hex9+Cation:N(1)H(4)
MouseLiver-Z-T-1_11508	LTSCATNASMCGDEAR	HexNAc2Hex8	LTSCATNASMCGDEAR	HexNAc2Hex8	LTSCATNASMCGDEAR	HexNAc2Hex8	LTSCATNASMCGDEAR	HexNAc2Hex8	LTSCATNASMCGDEAR	HexNAc2Hex8	LTSCATNASMCGDEAR	HexNAc2Hex8
MouseLiver-Z-T-1_11510	AEPPLNASAGDQEEK	HexNAc2Hex6	AEPPLNASAGDQEEK	HexNAc2Hex6	AEPPLNASAGDQEEK	HexNAc2Hex6	AEPPLNASAGDQEEK	HexNAc2Hex6	AEPPLNASAGDQEEK	HexNAc2Hex6	AEPPLNASAGDQEEK	HexNAc2Hex6
MouseLiver-Z-T-1_11515									AEPPLNASAGDQEEK	HexNAc2Hex6+Cation:Fe[III]
MouseLiver-Z-T-1_11516	YNHTGQVVIYK	HexNAc2Hex7	YNHTGQVVIYK	HexNAc2Hex7	YNHTGQVVIYK	HexNAc2Hex7	YNHTGQVVIYK	HexNAc2Hex7	YNHTGQVVIYK	HexNAc2Hex7	YNHTGQVVIYK	HexNAc2Hex7
MouseLiver-Z-T-1_11519									KMSNITFR	HexNAc2Hex5+Cation:Fe[III]
MouseLiver-Z-T-1_11522									NATTYPPMCSQDAAR	HexNAc2Hex9
MouseLiver-Z-T-1_11524									AEPPLNASAGDQEEK	HexNAc2Hex8
MouseLiver-Z-T-1_11527	NTTSAAMVHCLR	HexNAc2Hex7	NTTSAAMVHCLR	HexNAc2Hex7	NTTSAAMVHCLR	HexNAc2Hex7	NTTSAAMVHCLR	HexNAc2Hex7	NTTSAAMVHCLR	HexNAc2Hex7
MouseLiver-Z-T-1_11528									YNLTAK	HexNAc3Hex7NeuGc
MouseLiver-Z-T-1_11530	WHNGSAVWK	HexNAc2Hex5	WHNGSAVWK	HexNAc2Hex5	WHNGSAVWK	HexNAc2Hex5	WHNGSAVWK	HexNAc2Hex5	WHNGSAVWK	HexNAc2Hex5	WHNGSAVWK	HexNAc2Hex5
MouseLiver-Z-T-1_11531			YNHTGQVVIYK	HexNAc2Hex9					YNHTGQVVIYK	HexNAc2Hex9
MouseLiver-Z-T-1_11535	NASFVYTK	HexNAc2Hex8	NASFVYTK	HexNAc2Hex8	NASFVYTK	HexNAc2Hex8	NASFVYTK	HexNAc2Hex8	NASFVYTK	HexNAc2Hex8	NASFVYTK	HexNAc2Hex8
MouseLiver-Z-T-1_11537									AEPPLNASAGDQEEK	HexNAc2Hex6+Cation:N(1)H(4)
MouseLiver-Z-T-1_11538	KMSNITFR	HexNAc2Hex5	KMSNITFR	HexNAc2Hex5	KMSNITFR	HexNAc2Hex5	KMSNITFR	HexNAc2Hex5	KMSNITFR	HexNAc2Hex5	KMSNITFR	HexNAc2Hex5
MouseLiver-Z-T-1_11540									AEPPLNASAGDQEEK	HexNAc2Hex8+Cation:N(1)H(4)
MouseLiver-Z-T-1_11541			NTTSAAMVHCLR	HexNAc2Hex8
MouseLiver-Z-T-1_11545	YNHTGQVVIYK	HexNAc2Hex8	YNHTGQVVIYK	HexNAc2Hex8	YNHTGQVVIYK	HexNAc2Hex8	YNHTGQVVIYK	HexNAc2Hex8	YNHTGQVVIYK	HexNAc2Hex8	YNHTGQVVIYK	HexNAc2Hex8
MouseLiver-Z-T-1_11547									AEPPLNASAGDQEEK	HexNAc2Hex6+Cation:Fe[III]
MouseLiver-Z-T-1_11549	AEPPLNASAGDQEEK	HexNAc2Hex7			AEPPLNASAGDQEEK	HexNAc2Hex7			AEPPLNASAGDQEEK	HexNAc2Hex7
MouseLiver-Z-T-1_11550	CVVHYENSTVPEK	HexNAc2Hex9	CVVHYENSTVPEK	HexNAc2Hex9	CVVHYENSTVPEK	HexNAc2Hex9	CVVHYENSTVPEK	HexNAc2Hex9	CVVHYENSTVPEK	HexNAc2Hex9	CVVHYENSTVPEK	HexNAc2Hex9
MouseLiver-Z-T-1_11554	YNHTGQVVIYK	HexNAc2Hex7	YNHTGQVVIYK	HexNAc2Hex7	YNHTGQVVIYK	HexNAc2Hex7	YNHTGQVVIYK	HexNAc2Hex7	YNHTGQVVIYK	HexNAc2Hex7	YNHTGQVVIYK	HexNAc2Hex7
MouseLiver-Z-T-1_11557									NATTYPPMCSQDAAR	HexNAc2Hex8+Cation:N(1)H(4)
MouseLiver-Z-T-1_11561	AEPPLNASAGDQEEK	HexNAc2Hex6	AEPPLNASAGDQEEK	HexNAc2Hex6	AEPPLNASAGDQEEK	HexNAc2Hex6	AEPPLNASAGDQEEK	HexNAc2Hex6	AEPPLNASAGDQEEK	HexNAc2Hex6
MouseLiver-Z-T-1_11564	CVVHYENSTVPEK	HexNAc2Hex10	CVVHYENSTVPEK	HexNAc2Hex10			CVVHYENSTVPEK	HexNAc2Hex10	CVVHYENSTVPEK	HexNAc2Hex10	CVVHYENSTVPEK	HexNAc2Hex10
MouseLiver-Z-T-1_11568			NTTSAAMVHCLR	HexNAc10Hex3					NTTSAAMVHCLR	HexNAc6Hex7Fuc+Cation:N(1)H(4)
MouseLiver-Z-T-1_11573									AEPPLNASAGDQEEK	HexNAc2Hex7+Cation:N(1)H(4)
MouseLiver-Z-T-1_11575	NASFVYTK	HexNAc2Hex7	NASFVYTK	HexNAc2Hex7	NASFVYTK	HexNAc2Hex7	NASFVYTK	HexNAc2Hex7	NASFVYTK	HexNAc2Hex7	NASFVYTK	HexNAc2Hex7
MouseLiver-Z-T-1_11576			DNDSLITR	HexNAc3Hex3	DNDSLITR	HexNAc3Hex3			DNDSLITR	HexNAc3Hex3
MouseLiver-Z-T-1_11580	AEPPLNASAGDQEEK	HexNAc2Hex6	AEPPLNASAGDQEEK	HexNAc2Hex6	AEPPLNASAGDQEEK	HexNAc2Hex6	AEPPLNASAGDQEEK	HexNAc2Hex6	AEPPLNASAGDQEEK	HexNAc2Hex6	AEPPLNASAGDQEEK	HexNAc2Hex6
MouseLiver-Z-T-1_11581	YNHTGQVVIYK	HexNAc2Hex7	YNHTGQVVIYK	HexNAc2Hex7	YNHTGQVVIYK	HexNAc2Hex7	YNHTGQVVIYK	HexNAc2Hex7	YNHTGQVVIYK	HexNAc2Hex7	YNHTGQVVIYK	HexNAc2Hex7
MouseLiver-Z-T-1_11582	CVVHYENSTVPEK	HexNAc2Hex8	AEPPLNASAGDQEEK	HexNAc2Hex8	CVVHYENSTVPEK	HexNAc2Hex8	CVVHYENSTVPEK	HexNAc2Hex8	CVVHYENSTVPEK	HexNAc2Hex8	CVVHYENSTVPEK	HexNAc2Hex8
MouseLiver-Z-T-1_11590									LTSCATNASMCGDEAR	HexNAc2Hex7+Cation:N(1)H(4)
MouseLiver-Z-T-1_11592									AEPPLNASAGDQEEK	HexNAc2Hex6+Cation:Fe[III]
MouseLiver-Z-T-1_11593	AEPPLNASAGDQEEK	HexNAc2Hex7	AEPPLNASAGDQEEK	HexNAc2Hex7	AEPPLNASAGDQEEK	HexNAc2Hex7	AEPPLNASAGDQEEK	HexNAc2Hex7	AEPPLNASAGDQEEK	HexNAc2Hex7	AEPPLNASAGDQEEK	HexNAc2Hex7
MouseLiver-Z-T-1_11602	YPHKPEINSTTHPGADLK	HexNAc2Hex9	NTTSAAMVHCLR	HexNAc2Hex7	NTTSAAMVHCLR	HexNAc2Hex7	NTTSAAMVHCLR	HexNAc2Hex7	NTTSAAMVHCLR	HexNAc2Hex7	NTTSAAMVHCLR	HexNAc2Hex7
MouseLiver-Z-T-1_11604	NASFVYTK	HexNAc2Hex8	NASFVYTK	HexNAc2Hex8	NASFVYTK	HexNAc2Hex8	NASFVYTK	HexNAc2Hex8	NASFVYTK	HexNAc2Hex8	NASFVYTK	HexNAc2Hex8
MouseLiver-Z-T-1_11605									NFSSHINR	HexNAc3Hex4Fuc+Cation:N(1)H(4)
MouseLiver-Z-T-1_11606			NATTYPPMCSQDAAR	HexNAc2Hex8	NATTYPPMCSQDAAR	HexNAc2Hex8	NATTYPPMCSQDAAR	HexNAc2Hex8	NATTYPPMCSQDAAR	HexNAc2Hex8	NATTYPPMCSQDAAR	HexNAc2Hex8
MouseLiver-Z-T-1_11608									AEPPLNASAGDQEEK	HexNAc2Hex6+Cation:N(1)H(4)
MouseLiver-Z-T-1_11610									AEPPLNASAGDQEEK	HexNAc2Hex8+Cation:N(1)H(4)
MouseLiver-Z-T-1_11611	NTTSAAMVHCLR	HexNAc2Hex6	NTTSAAMVHCLR	HexNAc2Hex6	NTTSAAMVHCLR	HexNAc2Hex6	NTTSAAMVHCLR	HexNAc2Hex6	NTTSAAMVHCLR	HexNAc2Hex6	NTTSAAMVHCLR	HexNAc2Hex6
MouseLiver-Z-T-1_11613	AEPPLNASAGDQEEK	HexNAc2Hex5	AEPPLNASAGDQEEK	HexNAc2Hex5	AEPPLNASAGDQEEK	HexNAc2Hex5	AEPPLNASAGDQEEK	HexNAc2Hex5	AEPPLNASAGDQEEK	HexNAc2Hex5	AEPPLNASAGDQEEK	HexNAc2Hex5
MouseLiver-Z-T-1_11615			WHNGSAVWK	HexNAc2Hex5					LLGMSFMNR	HexNAc2Hex5
MouseLiver-Z-T-1_11617									CVVHYENSTVPEK	HexNAc2Hex9+Cation:Fe[III]
MouseLiver-Z-T-1_11620	CVVHYENSTVPEK	HexNAc2Hex9	CVVHYENSTVPEK	HexNAc2Hex9	CVVHYENSTVPEK	HexNAc2Hex9	CVVHYENSTVPEK	HexNAc2Hex9	CVVHYENSTVPEK	HexNAc2Hex9	CVVHYENSTVPEK	HexNAc2Hex9
MouseLiver-Z-T-1_11623					AEPPLNASAGDQEEK	HexNAc2Hex7			AEPPLNASAGDQEEK	HexNAc2Hex7
MouseLiver-Z-T-1_11627	AEPPLNASAGDQEEK	HexNAc2Hex6	AEPPLNASAGDQEEK	HexNAc2Hex6	AEPPLNASAGDQEEK	HexNAc2Hex6	AEPPLNASAGDQEEK	HexNAc2Hex6	AEPPLNASAGDQEEK	HexNAc2Hex6	AEPPLNASAGDQEEK	HexNAc2Hex6
MouseLiver-Z-T-1_11637									YNHTGQVVIYK	HexNAc2Hex7
MouseLiver-Z-T-1_11640			YPHKPEINSTTHPGADLK	HexNAc2Hex8					YPHKPEINSTTHPGADLK	HexNAc2Hex8
MouseLiver-Z-T-1_11645	AEPPLNASAGDQEEK	HexNAc2Hex6	AEPPLNASAGDQEEK	HexNAc2Hex6	AEPPLNASAGDQEEK	HexNAc2Hex6	AEPPLNASAGDQEEK	HexNAc2Hex6	AEPPLNASAGDQEEK	HexNAc2Hex6	AEPPLNASAGDQEEK	HexNAc2Hex6
MouseLiver-Z-T-1_11646	CVVHYENSTVPEK	HexNAc2Hex8	CVVHYENSTVPEK	HexNAc2Hex8	CVVHYENSTVPEK	HexNAc2Hex8	CVVHYENSTVPEK	HexNAc2Hex8	CVVHYENSTVPEK	HexNAc2Hex8	CVVHYENSTVPEK	HexNAc2Hex8
MouseLiver-Z-T-1_11647									AEPPLNASAGDQEEK	HexNAc2Hex7+Cation:N(1)H(4)
MouseLiver-Z-T-1_11648	NASFVYTK	HexNAc2Hex7	NASFVYTK	HexNAc2Hex7	NASFVYTK	HexNAc2Hex7	NASFVYTK	HexNAc2Hex7	NASFVYTK	HexNAc2Hex7	NASFVYTK	HexNAc2Hex7
MouseLiver-Z-T-1_11649	YPHKPEINSTTHPGADLK	HexNAc2Hex8	YPHKPEINSTTHPGADLK	HexNAc2Hex8			YPHKPEINSTTHPGADLK	HexNAc2Hex8	YPHKPEINSTTHPGADLK	HexNAc2Hex8
MouseLiver-Z-T-1_11650	CVVHYENSTVPEK	HexNAc2Hex10	CVVHYENSTVPEK	HexNAc2Hex10					CVVHYENSTVPEK	HexNAc2Hex10	CVVHYENSTVPEK	HexNAc2Hex10
MouseLiver-Z-T-1_11652			YPHKPEINSTTHPGADLK	HexNAc2Hex10					YPHKPEINSTTHPGADLK	HexNAc2Hex10
MouseLiver-Z-T-1_11653									YLNYSR	HexNAc3Hex7Fuc+Cation:N(1)H(4)
MouseLiver-Z-T-1_11657	YNHTGQVVIYK	HexNAc2Hex7	YNHTGQVVIYK	HexNAc2Hex7	YNHTGQVVIYK	HexNAc2Hex7	YNHTGQVVIYK	HexNAc2Hex7	YNHTGQVVIYK	HexNAc2Hex7	YNHTGQVVIYK	HexNAc2Hex7
MouseLiver-Z-T-1_11659	YPHKPEINSTTHPGADLK	HexNAc2Hex9	YPHKPEINSTTHPGADLK	HexNAc2Hex9	YPHKPEINSTTHPGADLK	HexNAc2Hex9	YPHKPEINSTTHPGADLK	HexNAc2Hex9	YPHKPEINSTTHPGADLK	HexNAc2Hex9	YPHKPEINSTTHPGADLK	HexNAc2Hex9
MouseLiver-Z-T-1_11660									AEPPLNASAGDQEEK	HexNAc2Hex5+Cation:N(1)H(4)
MouseLiver-Z-T-1_11661			LRPLFNK	HexNAc2Hex9
MouseLiver-Z-T-1_11664	YNHTGQVVIYK	HexNAc2Hex6			YNHTGQVVIYK	HexNAc2Hex6	YNHTGQVVIYK	HexNAc2Hex6	YNHTGQVVIYK	HexNAc2Hex6	YNHTGQVVIYK	HexNAc2Hex6
MouseLiver-Z-T-1_11675	NTTSAAMVHCLR	HexNAc2Hex6	NTTSAAMVHCLR	HexNAc2Hex6	NTTSAAMVHCLR	HexNAc2Hex6	NTTSAAMVHCLR	HexNAc2Hex6	NTTSAAMVHCLR	HexNAc2Hex6
MouseLiver-Z-T-1_11676									AEPPLNASAGDQEEK	HexNAc2Hex6+Cation:N(1)H(4)
MouseLiver-Z-T-1_11677	AEPPLNASAGDQEEK	HexNAc2Hex7	AEPPLNASAGDQEEK	HexNAc2Hex7	AEPPLNASAGDQEEK	HexNAc2Hex7	AEPPLNASAGDQEEK	HexNAc2Hex7	AEPPLNASAGDQEEK	HexNAc2Hex7
MouseLiver-Z-T-1_11678									AEPPLNASAGDQEEK	HexNAc2Hex8+Cation:N(1)H(4)
MouseLiver-Z-T-1_11679			NATTYPPMCSQDAAR	HexNAc2Hex8	NATTYPPMCSQDAAR	HexNAc2Hex8	NATTYPPMCSQDAAR	HexNAc2Hex8	NATTYPPMCSQDAAR	HexNAc2Hex8	NATTYPPMCSQDAAR	HexNAc2Hex8
MouseLiver-Z-T-1_11683	AEPPLNASAGDQEEK	HexNAc2Hex5	AEPPLNASAGDQEEK	HexNAc2Hex5	AEPPLNASAGDQEEK	HexNAc2Hex5	AEPPLNASAGDQEEK	HexNAc2Hex5	AEPPLNASAGDQEEK	HexNAc2Hex5	AEPPLNASAGDQEEK	HexNAc2Hex5
MouseLiver-Z-T-1_11684									AEPPLNASAGDQEEK	HexNAc2Hex6+Cation:Fe[III]
MouseLiver-Z-T-1_11686	AEPPLNASAGDQEEK	HexNAc5Hex3	AEPPLNASAGDQEEK	HexNAc5Hex3	AEPPLNASAGDQEEK	HexNAc5Hex3	AEPPLNASAGDQEEK	HexNAc5Hex3	AEPPLNASAGDQEEK	HexNAc5Hex3	AEPPLNASAGDQEEK	HexNAc5Hex3
MouseLiver-Z-T-1_11687	AEPPLNASAGDQEEK	HexNAc2Hex5	AEPPLNASAGDQEEK	HexNAc2Hex5	AEPPLNASAGDQEEK	HexNAc2Hex5	AEPPLNASAGDQEEK	HexNAc2Hex5	AEPPLNASAGDQEEK	HexNAc2Hex5	AEPPLNASAGDQEEK	HexNAc2Hex5
MouseLiver-Z-T-1_11689	YPHKPEINSTTHPGADLK	HexNAc2Hex9	YPHKPEINSTTHPGADLK	HexNAc2Hex9	YPHKPEINSTTHPGADLK	HexNAc2Hex9	YPHKPEINSTTHPGADLK	HexNAc2Hex9	YPHKPEINSTTHPGADLK	HexNAc2Hex9
MouseLiver-Z-T-1_11690					AEPPLNASAGDQEEK	HexNAc2Hex7			AEPPLNASAGDQEEK	HexNAc2Hex7
MouseLiver-Z-T-1_11691									NASFVYTK	HexNAc2Hex8
MouseLiver-Z-T-1_11692									AEPPLNASAGDQEEK	HexNAc5Hex3+Cation:N(1)H(4)
MouseLiver-Z-T-1_11695	AEPPLNASAGDQEEK	HexNAc2Hex6	AEPPLNASAGDQEEK	HexNAc2Hex6	AEPPLNASAGDQEEK	HexNAc2Hex6	AEPPLNASAGDQEEK	HexNAc2Hex6	AEPPLNASAGDQEEK	HexNAc2Hex6	AEPPLNASAGDQEEK	HexNAc2Hex6
MouseLiver-Z-T-1_11696			NSTTLVMHMK	HexNAc2Hex9	NSTTLVMHMK	HexNAc2Hex9	YPHKPEINSTTHPGADLK	HexNAc2Hex10	NSTTLVMHMK	HexNAc2Hex9	NSTTLVMHMK	HexNAc2Hex9
MouseLiver-Z-T-1_11697									AEPPLNASAGDQEEK	HexNAc2Hex5+Cation:Fe[III]
MouseLiver-Z-T-1_11699	AEPPLNASAGDQEEK	HexNAc5Hex3Fuc	AEPPLNASAGDQEEK	HexNAc5Hex3Fuc	AEPPLNASAGDQEEK	HexNAc5Hex3Fuc	AEPPLNASAGDQEEK	HexNAc5Hex3Fuc	AEPPLNASAGDQEEK	HexNAc5Hex3Fuc	AEPPLNASAGDQEEK	HexNAc5Hex3Fuc
MouseLiver-Z-T-1_11700	CVVHYENSTVPEK	HexNAc2Hex9	CVVHYENSTVPEK	HexNAc2Hex9	CVVHYENSTVPEK	HexNAc2Hex9	CVVHYENSTVPEK	HexNAc2Hex9	CVVHYENSTVPEK	HexNAc2Hex9	CVVHYENSTVPEK	HexNAc2Hex9
MouseLiver-Z-T-1_11703									KMSNITFR	HexNAc4Hex3
MouseLiver-Z-T-1_11707									YNLTAK	HexNAc3Hex7NeuGc
MouseLiver-Z-T-1_11709			NSTTLVMHMK	HexNAc2Hex10			NSTTLVMHMK	HexNAc2Hex10	NSTTLVMHMK	HexNAc2Hex10	NSTTLVMHMK	HexNAc2Hex10
MouseLiver-Z-T-1_11710									AEPPLNASAGDQEEK	HexNAc2Hex6+Cation:Fe[III]
MouseLiver-Z-T-1_11712			NASFVYTK	HexNAc2Hex6	NASFVYTK	HexNAc2Hex6	NASFVYTK	HexNAc2Hex6	NASFVYTK	HexNAc2Hex6	NASFVYTK	HexNAc2Hex6
MouseLiver-Z-T-1_11714									AEPPLNASAGDQEEK	HexNAc2Hex7+Cation:Fe[III]
MouseLiver-Z-T-1_11718	RHEEGHMLNCTCFGQGR	HexNAc2Hex9	RHEEGHMLNCTCFGQGR	HexNAc2Hex9	RHEEGHMLNCTCFGQGR	HexNAc2Hex9	RHEEGHMLNCTCFGQGR	HexNAc2Hex9	RHEEGHMLNCTCFGQGR	HexNAc2Hex9
MouseLiver-Z-T-1_11720									AEPPLNASAGDQEEK	HexNAc6Hex5Fuc3NeuAc2+Cation:Fe[III]
MouseLiver-Z-T-1_11723	AEPPLNASAGDQEEK	HexNAc2Hex6	AEPPLNASAGDQEEK	HexNAc2Hex6	AEPPLNASAGDQEEK	HexNAc2Hex6	AEPPLNASAGDQEEK	HexNAc2Hex6	AEPPLNASAGDQEEK	HexNAc2Hex6	AEPPLNASAGDQEEK	HexNAc2Hex6
MouseLiver-Z-T-1_11724									AEPPLNASAGDQEEK	HexNAc2Hex5+Cation:N(1)H(4)
MouseLiver-Z-T-1_11725	YPHKPEINSTTHPGADLK	HexNAc2Hex9	YPHKPEINSTTHPGADLK	HexNAc2Hex9	YPHKPEINSTTHPGADLK	HexNAc2Hex9	YPHKPEINSTTHPGADLK	HexNAc2Hex9	YPHKPEINSTTHPGADLK	HexNAc2Hex9	YPHKPEINSTTHPGADLK	HexNAc2Hex9
MouseLiver-Z-T-1_11726	CVVHYENSTVPEK	HexNAc2Hex8	CVVHYENSTVPEK	HexNAc2Hex8	CVVHYENSTVPEK	HexNAc2Hex8	CVVHYENSTVPEK	HexNAc2Hex8	CVVHYENSTVPEK	HexNAc2Hex8	CVVHYENSTVPEK	HexNAc2Hex8
MouseLiver-Z-T-1_11727			YPHKPEINSTTHPGADLK	HexNAc2Hex8					YPHKPEINSTTHPGADLK	HexNAc2Hex8
MouseLiver-Z-T-1_11728									YPHKPEINSTTHPGADLK	HexNAc2Hex8
MouseLiver-Z-T-1_11729									YPHKPEINSTTHPGADLK	HexNAc2Hex10
MouseLiver-Z-T-1_11738									YNLTAK	HexNAc3Hex7NeuGc+Cation:Fe[III]
MouseLiver-Z-T-1_11740									AEPPLNASAGDQEEK	HexNAc2Hex6+Cation:N(1)H(4)
MouseLiver-Z-T-1_11742									YLNYSR	HexNAc2Hex9
MouseLiver-Z-T-1_11745	AEPPLNASAGDQEEK	HexNAc2Hex7	AEPPLNASAGDQEEK	HexNAc2Hex7	AEPPLNASAGDQEEK	HexNAc2Hex7	AEPPLNASAGDQEEK	HexNAc2Hex7	AEPPLNASAGDQEEK	HexNAc2Hex7	AEPPLNASAGDQEEK	HexNAc2Hex7
MouseLiver-Z-T-1_11746			NATTYPPMCSQDAAR	HexNAc2Hex8					NATTYPPMCSQDAAR	HexNAc2Hex8
MouseLiver-Z-T-1_11747									ECLGNCSEPDDPTK	HexNAc2Hex9+Cation:N(1)H(4)
MouseLiver-Z-T-1_11749									AEPPLNASAGDQEEK	HexNAc2Hex6+Cation:Fe[III]
MouseLiver-Z-T-1_1175					TAANGTR	HexNAc2Hex6			DKNGTR	HexNAc2Hex6
MouseLiver-Z-T-1_11750	AEPPLNASAGDQEEK	HexNAc2Hex5	AEPPLNASAGDQEEK	HexNAc2Hex5	AEPPLNASAGDQEEK	HexNAc2Hex5	AEPPLNASAGDQEEK	HexNAc2Hex5	AEPPLNASAGDQEEK	HexNAc2Hex5	AEPPLNASAGDQEEK	HexNAc2Hex5
MouseLiver-Z-T-1_11752	YPHKPEINSTTHPGADLK	HexNAc2Hex9	YPHKPEINSTTHPGADLK	HexNAc2Hex9	YPHKPEINSTTHPGADLK	HexNAc2Hex9	YPHKPEINSTTHPGADLK	HexNAc2Hex9	YPHKPEINSTTHPGADLK	HexNAc2Hex9
MouseLiver-Z-T-1_11755	NSTTLVMHMK	HexNAc2Hex9	NSTTLVMHMK	HexNAc2Hex9	NSTTLVMHMK	HexNAc2Hex9	NSTTLVMHMK	HexNAc2Hex9	NSTTLVMHMK	HexNAc2Hex9
MouseLiver-Z-T-1_11758			WHNGSAVWK	HexNAc4Hex3
MouseLiver-Z-T-1_11761	NSTTLVMHMK	HexNAc2Hex9	NSTTLVMHMK	HexNAc2Hex9	NSTTLVMHMK	HexNAc2Hex9	NSTTLVMHMK	HexNAc2Hex9	NSTTLVMHMK	HexNAc2Hex9	NSTTLVMHMK	HexNAc2Hex9
MouseLiver-Z-T-1_11762	YPHKPEINSTTHPGADLK	HexNAc2Hex9	YPHKPEINSTTHPGADLK	HexNAc2Hex9	YPHKPEINSTTHPGADLK	HexNAc2Hex9	YPHKPEINSTTHPGADLK	HexNAc2Hex9	YPHKPEINSTTHPGADLK	HexNAc2Hex9	YPHKPEINSTTHPGADLK	HexNAc2Hex9
MouseLiver-Z-T-1_11763									AEPPLNASAGDQEEK	HexNAc5Hex3Fuc+Cation:N(1)H(4)
MouseLiver-Z-T-1_11764	AEPPLNASAGDQEEK	HexNAc2Hex6	AEPPLNASAGDQEEK	HexNAc2Hex6	AEPPLNASAGDQEEK	HexNAc2Hex6	AEPPLNASAGDQEEK	HexNAc2Hex6	AEPPLNASAGDQEEK	HexNAc2Hex6	AEPPLNASAGDQEEK	HexNAc2Hex6
MouseLiver-Z-T-1_11765									AEPPLNASAGDQEEK	HexNAc2Hex5+Cation:Fe[III]
MouseLiver-Z-T-1_11769									NATTYPPMCSQDAAR	HexNAc2Hex8+Cation:N(1)H(4)
MouseLiver-Z-T-1_11771									YPHKPEINSTTHPGADLK	HexNAc2Hex8
MouseLiver-Z-T-1_11773	AEPPLNASAGDQEEK	HexNAc5Hex3Fuc	AEPPLNASAGDQEEK	HexNAc5Hex3Fuc	AEPPLNASAGDQEEK	HexNAc5Hex3Fuc	AEPPLNASAGDQEEK	HexNAc5Hex3Fuc	AEPPLNASAGDQEEK	HexNAc5Hex3Fuc	AEPPLNASAGDQEEK	HexNAc5Hex3Fuc
MouseLiver-Z-T-1_11774									KMSNITFR	HexNAc4Hex3
MouseLiver-Z-T-1_11775	AEPPLNASAGDQEEK	HexNAc5Hex3	AEPPLNASAGDQEEK	HexNAc5Hex3	AEPPLNASAGDQEEK	HexNAc5Hex3	AEPPLNASAGDQEEK	HexNAc5Hex3	AEPPLNASAGDQEEK	HexNAc5Hex3	AEPPLNASAGDQEEK	HexNAc5Hex3
MouseLiver-Z-T-1_11776									AEPPLNASAGDQEEK	HexNAc5Hex3+Cation:N(1)H(4)
MouseLiver-Z-T-1_11777									AEPPLNASAGDQEEK	HexNAc2Hex7+Cation:N(1)H(4)
MouseLiver-Z-T-1_11778									AEPPLNASAGDQEEK	HexNAc2Hex8+Cation:N(1)H(4)
MouseLiver-Z-T-1_11779					RHEEGHMLNCTCFGQGR	HexNAc2Hex9			RHEEGHMLNCTCFGQGR	HexNAc2Hex9
MouseLiver-Z-T-1_11786	NSTTLVMHMK	HexNAc2Hex8	NSTTLVMHMK	HexNAc2Hex8	NSTTLVMHMK	HexNAc2Hex8	NSTTLVMHMK	HexNAc2Hex8	NSTTLVMHMK	HexNAc2Hex8	NSTTLVMHMK	HexNAc2Hex8
MouseLiver-Z-T-1_11787							NASFVYTK	HexNAc2Hex6
MouseLiver-Z-T-1_11793	RHEEGHMLNCTCFGQGR	HexNAc2Hex9	RHEEGHMLNCTCFGQGR	HexNAc2Hex9	RHEEGHMLNCTCFGQGR	HexNAc2Hex9	RHEEGHMLNCTCFGQGR	HexNAc2Hex9	RHEEGHMLNCTCFGQGR	HexNAc2Hex9
MouseLiver-Z-T-1_11794	YPHKPEINSTTHPGADLK	HexNAc2Hex9	YPHKPEINSTTHPGADLK	HexNAc2Hex9	YPHKPEINSTTHPGADLK	HexNAc2Hex9	YPHKPEINSTTHPGADLK	HexNAc2Hex9	YPHKPEINSTTHPGADLK	HexNAc2Hex9
MouseLiver-Z-T-1_11796	YPHKPEINSTTHPGADLK	HexNAc2Hex8	YPHKPEINSTTHPGADLK	HexNAc2Hex8			YPHKPEINSTTHPGADLK	HexNAc2Hex8	YPHKPEINSTTHPGADLK	HexNAc2Hex8
MouseLiver-Z-T-1_11797									QVSTLINNTDK	HexNAc2Hex9
MouseLiver-Z-T-1_11798			KVEVEAVNATAVK	HexNAc2Hex10
MouseLiver-Z-T-1_11801			YPHKPEINSTTHPGADLK	HexNAc2Hex8			YPHKPEINSTTHPGADLK	HexNAc2Hex8	YPHKPEINSTTHPGADLK	HexNAc2Hex8
MouseLiver-Z-T-1_11802	AEPPLNASAGDQEEK	HexNAc4Hex3	AEPPLNASAGDQEEK	HexNAc4Hex3	AEPPLNASAGDQEEK	HexNAc4Hex3	AEPPLNASAGDQEEK	HexNAc4Hex3	AEPPLNASAGDQEEK	HexNAc4Hex3	AEPPLNASAGDQEEK	HexNAc4Hex3
MouseLiver-Z-T-1_11804									RHEEGHMLNCTCFGQGR	HexNAc2Hex8
MouseLiver-Z-T-1_11805									IVYNHSSGR	HexNAc2Hex8
MouseLiver-Z-T-1_11807									AEPPLNASAGDQEEK	HexNAc2Hex6+Cation:N(1)H(4)
MouseLiver-Z-T-1_11808	AEPPLNASAGDQEEK	HexNAc2Hex6	AEPPLNASAGDQEEK	HexNAc2Hex6	AEPPLNASAGDQEEK	HexNAc2Hex6	AEPPLNASAGDQEEK	HexNAc2Hex6	AEPPLNASAGDQEEK	HexNAc2Hex6	AEPPLNASAGDQEEK	HexNAc2Hex6
MouseLiver-Z-T-1_11810	LRPLFNK	HexNAc2Hex8	LRPLFNK	HexNAc2Hex8					LRPLFNK	HexNAc2Hex8
MouseLiver-Z-T-1_11812									YPHKPEINSTTHPGADLK	HexNAc2Hex7
MouseLiver-Z-T-1_11814	AEPPLNASAGDQEEK	HexNAc2Hex5			AEPPLNASAGDQEEK	HexNAc2Hex5	AEPPLNASAGDQEEK	HexNAc2Hex5	AEPPLNASAGDQEEK	HexNAc2Hex5	AEPPLNASAGDQEEK	HexNAc2Hex5
MouseLiver-Z-T-1_11815									AEPPLNASAGDQEEK	HexNAc2Hex6+Cation:Fe[III]
MouseLiver-Z-T-1_11817	RHEEGHMLNCTCFGQGR	HexNAc2Hex9	RHEEGHMLNCTCFGQGR	HexNAc2Hex9	RHEEGHMLNCTCFGQGR	HexNAc2Hex9	RHEEGHMLNCTCFGQGR	HexNAc2Hex9	RHEEGHMLNCTCFGQGR	HexNAc2Hex9	RHEEGHMLNCTCFGQGR	HexNAc2Hex9
MouseLiver-Z-T-1_11820			NATTYPPMCSQDAAR	HexNAc2Hex8	NATTYPPMCSQDAAR	HexNAc2Hex8			NATTYPPMCSQDAAR	HexNAc2Hex8
MouseLiver-Z-T-1_11823	WHNGSAVWK	HexNAc4Hex3	WHNGSAVWK	HexNAc4Hex3	WHNGSAVWK	HexNAc4Hex3	WHNGSAVWK	HexNAc4Hex3	WHNGSAVWK	HexNAc4Hex3	WHNGSAVWK	HexNAc4Hex3
MouseLiver-Z-T-1_11827									AEPPLNASAGDQEEK	HexNAc5Hex3Fuc+Cation:N(1)H(4)
MouseLiver-Z-T-1_11828	AEPPLNASAGDQEEK	HexNAc2Hex6			AEPPLNASAGDQEEK	HexNAc2Hex6	AEPPLNASAGDQEEK	HexNAc2Hex6	AEPPLNASAGDQEEK	HexNAc2Hex6	AEPPLNASAGDQEEK	HexNAc2Hex6
MouseLiver-Z-T-1_11830	AEPPLNASAGDQEEK	HexNAc2Hex7	AEPPLNASAGDQEEK	HexNAc2Hex7	AEPPLNASAGDQEEK	HexNAc2Hex7	AEPPLNASAGDQEEK	HexNAc2Hex7	AEPPLNASAGDQEEK	HexNAc2Hex7	AEPPLNASAGDQEEK	HexNAc2Hex7
MouseLiver-Z-T-1_11832			NSTTLVMHMK	HexNAc2Hex8					NSTTLVMHMK	HexNAc2Hex8
MouseLiver-Z-T-1_11835							AEPPLNASAGDQEEK	HexNAc2Hex5
MouseLiver-Z-T-1_11841	YPHKPEINSTTHPGADLK	HexNAc2Hex9	YPHKPEINSTTHPGADLK	HexNAc2Hex9	YPHKPEINSTTHPGADLK	HexNAc2Hex9	YPHKPEINSTTHPGADLK	HexNAc2Hex9	YPHKPEINSTTHPGADLK	HexNAc2Hex9
MouseLiver-Z-T-1_11842	AEPPLNASAGDQEEK	HexNAc5Hex3Fuc	AEPPLNASAGDQEEK	HexNAc5Hex3Fuc	AEPPLNASAGDQEEK	HexNAc5Hex3Fuc	AEPPLNASAGDQEEK	HexNAc5Hex3Fuc	AEPPLNASAGDQEEK	HexNAc5Hex3Fuc	AEPPLNASAGDQEEK	HexNAc5Hex3Fuc
MouseLiver-Z-T-1_11843	YPHKPEINSTTHPGADLK	HexNAc2Hex9	YPHKPEINSTTHPGADLK	HexNAc2Hex9	YPHKPEINSTTHPGADLK	HexNAc2Hex9	YPHKPEINSTTHPGADLK	HexNAc2Hex9	YPHKPEINSTTHPGADLK	HexNAc2Hex9
MouseLiver-Z-T-1_11846	AEPPLNASAGDQEEK	HexNAc4Hex3Fuc	AEPPLNASAGDQEEK	HexNAc4Hex3Fuc	AEPPLNASAGDQEEK	HexNAc4Hex3Fuc	AEPPLNASAGDQEEK	HexNAc4Hex3Fuc	AEPPLNASAGDQEEK	HexNAc4Hex3Fuc	AEPPLNASAGDQEEK	HexNAc4Hex3Fuc
MouseLiver-Z-T-1_11847	YPHKPEINSTTHPGADLK	HexNAc2Hex10	YPHKPEINSTTHPGADLK	HexNAc2Hex10			YPHKPEINSTTHPGADLK	HexNAc2Hex10	YPHKPEINSTTHPGADLK	HexNAc2Hex10	YPHKPEINSTTHPGADLK	HexNAc2Hex10
MouseLiver-Z-T-1_11849									AEPPLNASAGDQEEK	HexNAc4Hex3
MouseLiver-Z-T-1_11855	AEPPLNASAGDQEEK	HexNAc4Hex3Fuc							AEPPLNASAGDQEEK	HexNAc4Hex3Fuc
MouseLiver-Z-T-1_11858	NSTTLVMHMK	HexNAc2Hex8	NSTTLVMHMK	HexNAc2Hex8	NSTTLVMHMK	HexNAc2Hex8	NSTTLVMHMK	HexNAc2Hex8	NSTTLVMHMK	HexNAc2Hex8	NSTTLVMHMK	HexNAc2Hex8
MouseLiver-Z-T-1_11862									AEPPLNASAGDQEEK	HexNAc2Hex8+Cation:N(1)H(4)
MouseLiver-Z-T-1_11865	YPHKPEINSTTHPGADLK	HexNAc2Hex8	YPHKPEINSTTHPGADLK	HexNAc2Hex8			YPHKPEINSTTHPGADLK	HexNAc2Hex8	YPHKPEINSTTHPGADLK	HexNAc2Hex8
MouseLiver-Z-T-1_11866	YVQNGTYTAK	HexNAc4Hex5NeuGc2	YVQNGTYTAK	HexNAc4Hex5NeuGc2			YVQNGTYTAK	HexNAc4Hex5NeuGc2			YVQNGTYTAK	HexNAc4Hex5NeuGc2
MouseLiver-Z-T-1_11870									IVYNHSSGR	HexNAc2Hex8
MouseLiver-Z-T-1_11871									AEPPLNASAGDQEEK	HexNAc5Hex3+Cation:N(1)H(4)
MouseLiver-Z-T-1_11874									AEPPLNASAGDQEEK	HexNAc2Hex6+Cation:N(1)H(4)
MouseLiver-Z-T-1_11875	AEPPLNASAGDQEEK	HexNAc2Hex6	AEPPLNASAGDQEEK	HexNAc2Hex6	AEPPLNASAGDQEEK	HexNAc2Hex6	AEPPLNASAGDQEEK	HexNAc2Hex6	AEPPLNASAGDQEEK	HexNAc2Hex6	AEPPLNASAGDQEEK	HexNAc2Hex6
MouseLiver-Z-T-1_11876	AEPPLNASAGDQEEK	HexNAc4Hex3	AEPPLNASAGDQEEK	HexNAc4Hex3	AEPPLNASAGDQEEK	HexNAc4Hex3	AEPPLNASAGDQEEK	HexNAc4Hex3	AEPPLNASAGDQEEK	HexNAc4Hex3	AEPPLNASAGDQEEK	HexNAc4Hex3
MouseLiver-Z-T-1_11878	YPHKPEINSTTHPGADLK	HexNAc2Hex8	YPHKPEINSTTHPGADLK	HexNAc2Hex8	YPHKPEINSTTHPGADLK	HexNAc2Hex8	YPHKPEINSTTHPGADLK	HexNAc2Hex8	YPHKPEINSTTHPGADLK	HexNAc2Hex8	YPHKPEINSTTHPGADLK	HexNAc2Hex8
MouseLiver-Z-T-1_11879									AEPPLNASAGDQEEK	HexNAc4Hex3Fuc+Cation:Fe[III]
MouseLiver-Z-T-1_11881	YPHKPEINSTTHPGADLK	HexNAc2Hex8							YPHKPEINSTTHPGADLK	HexNAc2Hex8
MouseLiver-Z-T-1_11885									YPHKPEINSTTHPGADLK	HexNAc2Hex9+Cation:Fe[III]
MouseLiver-Z-T-1_11886	AEPPLNASAGDQEEK	HexNAc2Hex5			AEPPLNASAGDQEEK	HexNAc2Hex5	AEPPLNASAGDQEEK	HexNAc2Hex5	AEPPLNASAGDQEEK	HexNAc2Hex5	AEPPLNASAGDQEEK	HexNAc2Hex5
MouseLiver-Z-T-1_11887									LRPLFNK	HexNAc2Hex8
MouseLiver-Z-T-1_11889	NTTSAAMVHCLR	HexNAc2Hex5					NTTSAAMVHCLR	HexNAc2Hex5
MouseLiver-Z-T-1_11893									AEPPLNASAGDQEEK	HexNAc5Hex3Fuc+Cation:N(1)H(4)
MouseLiver-Z-T-1_11894			YPHKPEINSTTHPGADLK	HexNAc2Hex7					YPHKPEINSTTHPGADLK	HexNAc2Hex7
MouseLiver-Z-T-1_11896									NATTYPPMCSQDAAR	HexNAc2Hex8+Cation:N(1)H(4)
MouseLiver-Z-T-1_11899									AEPPLNASAGDQEEK	HexNAc4Hex3Fuc+Cation:N(1)H(4)
MouseLiver-Z-T-1_11902									AEPPLNASAGDQEEK	HexNAc2Hex6+Cation:Fe[III]
MouseLiver-Z-T-1_11903	AEPPLNASAGDQEEK	HexNAc2Hex6			AEPPLNASAGDQEEK	HexNAc2Hex6	AEPPLNASAGDQEEK	HexNAc2Hex6	AEPPLNASAGDQEEK	HexNAc2Hex6	AEPPLNASAGDQEEK	HexNAc2Hex6
MouseLiver-Z-T-1_11908			NGNATLLR	HexNAc4Hex5NeuGc					NGNATLLR	HexNAc4Hex5NeuGc
MouseLiver-Z-T-1_11912									AEPPLNASAGDQEEK	HexNAc4Hex3+Cation:N(1)H(4)
MouseLiver-Z-T-1_11914	AEPPLNASAGDQEEK	HexNAc4Hex3Fuc	AEPPLNASAGDQEEK	HexNAc4Hex3Fuc	AEPPLNASAGDQEEK	HexNAc4Hex3Fuc	AEPPLNASAGDQEEK	HexNAc4Hex3Fuc	AEPPLNASAGDQEEK	HexNAc4Hex3Fuc	AEPPLNASAGDQEEK	HexNAc4Hex3Fuc
MouseLiver-Z-T-1_11915	AEPPLNASAGDQEEK	HexNAc5Hex3Fuc	AEPPLNASAGDQEEK	HexNAc5Hex3Fuc	AEPPLNASAGDQEEK	HexNAc5Hex3Fuc	AEPPLNASAGDQEEK	HexNAc5Hex3Fuc	AEPPLNASAGDQEEK	HexNAc5Hex3Fuc	AEPPLNASAGDQEEK	HexNAc5Hex3Fuc
MouseLiver-Z-T-1_11916									YPHKPEINSTTHPGADLK	HexNAc2Hex10
MouseLiver-Z-T-1_11919					NATTYPPMCSQDAAR	HexNAc2Hex8			NATTYPPMCSQDAAR	HexNAc2Hex8
MouseLiver-Z-T-1_11922	AEPPLNASAGDQEEK	HexNAc4Hex3Fuc	AEPPLNASAGDQEEK	HexNAc4Hex3Fuc	AEPPLNASAGDQEEK	HexNAc4Hex3Fuc	AEPPLNASAGDQEEK	HexNAc4Hex3Fuc	AEPPLNASAGDQEEK	HexNAc4Hex3Fuc
MouseLiver-Z-T-1_11924	YPHKPEINSTTHPGADLK	HexNAc2Hex9					YPHKPEINSTTHPGADLK	HexNAc2Hex9			YPHKPEINSTTHPGADLK	HexNAc2Hex9
MouseLiver-Z-T-1_11925									YPHKPEINSTTHPGADLK	HexNAc2Hex10
MouseLiver-Z-T-1_11926			LRPLFNK	HexNAc2Hex7
MouseLiver-Z-T-1_11933									YLNYSR	HexNAc4Hex3
MouseLiver-Z-T-1_11941											IGNASELR	HexNAc2Hex9
MouseLiver-Z-T-1_11942	NHSIPLETK	HexNAc4Hex5NeuGc2					NHSIPLETK	HexNAc4Hex5NeuGc2	NHSIPLETK	HexNAc4Hex5NeuGc2	NHSIPLETK	HexNAc4Hex5NeuGc2
MouseLiver-Z-T-1_11943									AEPPLNASAGDQEEK	HexNAc2Hex6+Cation:N(1)H(4)
MouseLiver-Z-T-1_11945									YPHKPEINSTTHPGADLK	HexNAc2Hex7
MouseLiver-Z-T-1_11951	AEPPLNASAGDQEEK	HexNAc4Hex3	AEPPLNASAGDQEEK	HexNAc4Hex3	AEPPLNASAGDQEEK	HexNAc4Hex3	AEPPLNASAGDQEEK	HexNAc4Hex3	AEPPLNASAGDQEEK	HexNAc4Hex3	AEPPLNASAGDQEEK	HexNAc4Hex3
MouseLiver-Z-T-1_11952	AEPPLNASAGDQEEK	HexNAc2Hex6	AEPPLNASAGDQEEK	HexNAc2Hex6	AEPPLNASAGDQEEK	HexNAc2Hex6	AEPPLNASAGDQEEK	HexNAc2Hex6	AEPPLNASAGDQEEK	HexNAc2Hex6	AEPPLNASAGDQEEK	HexNAc2Hex6
MouseLiver-Z-T-1_11953									AEPPLNASAGDQEEK	HexNAc4Hex3Fuc+Cation:Fe[III]
MouseLiver-Z-T-1_11955					AEPPLNASAGDQEEK	HexNAc4Hex3			AEPPLNASAGDQEEK	HexNAc4Hex3
MouseLiver-Z-T-1_11956			YPHKPEINSTTHPGADLK	HexNAc2Hex8	YPHKPEINSTTHPGADLK	HexNAc2Hex8			YPHKPEINSTTHPGADLK	HexNAc2Hex8
MouseLiver-Z-T-1_11958	YPHKPEINSTTHPGADLK	HexNAc2Hex8	YPHKPEINSTTHPGADLK	HexNAc2Hex8			YPHKPEINSTTHPGADLK	HexNAc2Hex8	YPHKPEINSTTHPGADLK	HexNAc2Hex8
MouseLiver-Z-T-1_11959	NTTSAAMVHCLR	HexNAc2Hex5	NTTSAAMVHCLR	HexNAc2Hex5	NTTSAAMVHCLR	HexNAc2Hex5	NTTSAAMVHCLR	HexNAc2Hex5	NTTSAAMVHCLR	HexNAc2Hex5	NTTSAAMVHCLR	HexNAc2Hex5
MouseLiver-Z-T-1_11960											IGNASELR	HexNAc2Hex9
MouseLiver-Z-T-1_11962									AEPPLNASAGDQEEK	HexNAc2Hex5
MouseLiver-Z-T-1_11964									AEPPLNASAGDQEEK	HexNAc2Hex7
MouseLiver-Z-T-1_11965					ELNFSSAEQMEK	HexNAc2Hex8
MouseLiver-Z-T-1_11968	YPHKPEINSTTHPGADLK	HexNAc2Hex8	YPHKPEINSTTHPGADLK	HexNAc2Hex8	YPHKPEINSTTHPGADLK	HexNAc2Hex8	YPHKPEINSTTHPGADLK	HexNAc2Hex8	YPHKPEINSTTHPGADLK	HexNAc2Hex8	YPHKPEINSTTHPGADLK	HexNAc2Hex8
MouseLiver-Z-T-1_11969									AEPPLNASAGDQEEK	HexNAc4Hex3Fuc+Cation:N(1)H(4)
MouseLiver-Z-T-1_11970									IAPASNVSHTVVLRPLK	HexNAc2Hex9
MouseLiver-Z-T-1_11971			YPHKPEINSTTHPGADLK	HexNAc2Hex10					YPHKPEINSTTHPGADLK	HexNAc2Hex10
MouseLiver-Z-T-1_11972									IAPASNVSHTVVLRPLK	HexNAc2Hex8
MouseLiver-Z-T-1_11973									NATTYPPMCSQDAAR	HexNAc2Hex8+Cation:N(1)H(4)
MouseLiver-Z-T-1_11976	YPHKPEINSTTHPGADLK	HexNAc2Hex9	YPHKPEINSTTHPGADLK	HexNAc2Hex9	YPHKPEINSTTHPGADLK	HexNAc2Hex9	YPHKPEINSTTHPGADLK	HexNAc2Hex9	YPHKPEINSTTHPGADLK	HexNAc2Hex9
MouseLiver-Z-T-1_11977	YPHKPEINSTTHPGADLK	HexNAc2Hex7	YPHKPEINSTTHPGADLK	HexNAc2Hex7	YPHKPEINSTTHPGADLK	HexNAc2Hex7	YPHKPEINSTTHPGADLK	HexNAc2Hex7	YPHKPEINSTTHPGADLK	HexNAc2Hex7
MouseLiver-Z-T-1_11978									AEPPLNASAGDQEEK	HexNAc5Hex3Fuc+Cation:N(1)H(4)
MouseLiver-Z-T-1_11982									LLNQTLR	HexNAc2Hex10
MouseLiver-Z-T-1_11987	AEPPLNASAGDQEEK	HexNAc4Hex3Fuc	AEPPLNASAGDQEEK	HexNAc4Hex3Fuc	AEPPLNASAGDQEEK	HexNAc4Hex3Fuc	AEPPLNASAGDQEEK	HexNAc4Hex3Fuc	AEPPLNASAGDQEEK	HexNAc4Hex3Fuc	AEPPLNASAGDQEEK	HexNAc4Hex3Fuc
MouseLiver-Z-T-1_11991					AEPPLNASAGDQEEK	HexNAc2Hex6			AEPPLNASAGDQEEK	HexNAc2Hex6
MouseLiver-Z-T-1_11992									YPHKPEINSTTHPGADLK	HexNAc2Hex9+Cation:Fe[III]
MouseLiver-Z-T-1_11993									AEPPLNASAGDQEEK	HexNAc5Hex3+Cation:N(1)H(4)
MouseLiver-Z-T-1_11996	YPHKPEINSTTHPGADLK	HexNAc2Hex9	YPHKPEINSTTHPGADLK	HexNAc2Hex9	YPHKPEINSTTHPGADLK	HexNAc2Hex9	YPHKPEINSTTHPGADLK	HexNAc2Hex9	YPHKPEINSTTHPGADLK	HexNAc2Hex9
MouseLiver-Z-T-1_11997											IGNASELR	HexNAc2Hex8
MouseLiver-Z-T-1_11998	AEPPLNASAGDQEEK	HexNAc5Hex3Fuc	AEPPLNASAGDQEEK	HexNAc5Hex3Fuc	AEPPLNASAGDQEEK	HexNAc5Hex3Fuc	AEPPLNASAGDQEEK	HexNAc5Hex3Fuc	AEPPLNASAGDQEEK	HexNAc5Hex3Fuc
MouseLiver-Z-T-1_11999									YPHKPEINSTTHPGADLK	HexNAc2Hex10
MouseLiver-Z-T-1_12001	AEPPLNASAGDQEEK	HexNAc4Hex3Fuc			AEPPLNASAGDQEEK	HexNAc4Hex3Fuc	AEPPLNASAGDQEEK	HexNAc4Hex3Fuc	AEPPLNASAGDQEEK	HexNAc4Hex3Fuc
MouseLiver-Z-T-1_12003					PCNTSDSHCPPDGR	HexNAc2Hex5
MouseLiver-Z-T-1_12007	YPHKPEINSTTHPGADLK	HexNAc2Hex9	YPHKPEINSTTHPGADLK	HexNAc2Hex9	YPHKPEINSTTHPGADLK	HexNAc2Hex9	YPHKPEINSTTHPGADLK	HexNAc2Hex9	YPHKPEINSTTHPGADLK	HexNAc2Hex9
MouseLiver-Z-T-1_12010									DCVSCQNVSR	HexNAc4Hex5NeuGc2+Cation:Fe[III]
MouseLiver-Z-T-1_12013									AEPPLNASAGDQEEK	HexNAc3Hex3+Cation:N(1)H(4)
MouseLiver-Z-T-1_12014	TVNVSVPK	HexNAc2Hex8	TVNVSVPK	HexNAc2Hex8	TVNVSVPK	HexNAc2Hex8			TVNVSVPK	HexNAc2Hex8
MouseLiver-Z-T-1_12018	LLNQTLR	HexNAc2Hex9	LLNQTLR	HexNAc2Hex9			LLNQTLR	HexNAc2Hex9	LLNQTLR	HexNAc2Hex9	LLNQTLR	HexNAc2Hex9
MouseLiver-Z-T-1_12020	YPHKPEINSTTHPGADLK	HexNAc2Hex7	YPHKPEINSTTHPGADLK	HexNAc2Hex7			YPHKPEINSTTHPGADLK	HexNAc2Hex7	YPHKPEINSTTHPGADLK	HexNAc2Hex7
MouseLiver-Z-T-1_12021			DCVSCQNVSR	HexNAc4Hex7NeuGc					DCVSCQNVSR	HexNAc4Hex5NeuGc2+Cation:N(1)H(4)	DCVSCQNVSR	HexNAc4Hex7NeuGc
MouseLiver-Z-T-1_12022									AEPPLNASAGDQEEK	HexNAc4Hex3+Cation:N(1)H(4)
MouseLiver-Z-T-1_12025									DCVSCQNVSR	HexNAc4Hex5NeuGc2+Cation:Fe[III]
MouseLiver-Z-T-1_12027									IAPASNVSHTVVLRPLK	HexNAc2Hex8
MouseLiver-Z-T-1_12030											QNASLPIR	HexNAc2Hex9
MouseLiver-Z-T-1_12031			NLTNMSK	HexNAc4Hex5Fuc					NLTNMSK	HexNAc4Hex5FucNeuGc2	NLTNMSK	HexNAc4Hex5FucNeuGc2
MouseLiver-Z-T-1_12032									AEPPLNASAGDQEEK	HexNAc2Hex6+Cation:N(1)H(4)
MouseLiver-Z-T-1_12042									AEPPLNASAGDQEEK	HexNAc4Hex3Fuc+Cation:N(1)H(4)
MouseLiver-Z-T-1_12044							AEPPLNASAGDQEEK	HexNAc4Hex3	AEPPLNASAGDQEEK	HexNAc4Hex3	AEPPLNASAGDQEEK	HexNAc4Hex3
MouseLiver-Z-T-1_12046									NATTYPPMCSQDAAR	HexNAc2Hex8+Cation:N(1)H(4)
MouseLiver-Z-T-1_12047			NATTYPPMCSQDAAR	HexNAc2Hex8	NATTYPPMCSQDAAR	HexNAc2Hex8	NATTYPPMCSQDAAR	HexNAc2Hex8	NATTYPPMCSQDAAR	HexNAc2Hex8
MouseLiver-Z-T-1_12048			YFANCTVR	HexNAc2Hex9					YFANCTVR	HexNAc2Hex9	YFANCTVR	HexNAc2Hex9
MouseLiver-Z-T-1_12049									YPHKPEINSTTHPGADLK	HexNAc2Hex10
MouseLiver-Z-T-1_12053	YPHKPEINSTTHPGADLK	HexNAc2Hex7	YPHKPEINSTTHPGADLK	HexNAc2Hex7	YPHKPEINSTTHPGADLK	HexNAc2Hex7	YPHKPEINSTTHPGADLK	HexNAc2Hex7	YPHKPEINSTTHPGADLK	HexNAc2Hex7	YPHKPEINSTTHPGADLK	HexNAc2Hex7
MouseLiver-Z-T-1_12054	AEPPLNASAGDQEEK	HexNAc2Hex6	AEPPLNASAGDQEEK	HexNAc2Hex6	AEPPLNASAGDQEEK	HexNAc2Hex6	AEPPLNASAGDQEEK	HexNAc2Hex6	AEPPLNASAGDQEEK	HexNAc2Hex6	AEPPLNASAGDQEEK	HexNAc2Hex6
MouseLiver-Z-T-1_12056									QRYNLTAK	HexNAc2Hex7
MouseLiver-Z-T-1_12060	AEPPLNASAGDQEEK	HexNAc4Hex3Fuc			AEPPLNASAGDQEEK	HexNAc4Hex3Fuc	ECLGNCSEPDDPTK	HexNAc2Hex6	AEPPLNASAGDQEEK	HexNAc4Hex3Fuc
MouseLiver-Z-T-1_12062			LLNQTLR	HexNAc2Hex9					LLNQTLR	HexNAc2Hex9
MouseLiver-Z-T-1_12066	LLNQTLR	HexNAc2Hex8	LLNQTLR	HexNAc2Hex8			LLNQTLR	HexNAc2Hex8	LLNQTLR	HexNAc2Hex8	LLNQTLR	HexNAc2Hex8
MouseLiver-Z-T-1_12067	YPHKPEINSTTHPGADLK	HexNAc2Hex9	YPHKPEINSTTHPGADLK	HexNAc2Hex9	YPHKPEINSTTHPGADLK	HexNAc2Hex9	YPHKPEINSTTHPGADLK	HexNAc2Hex9	YPHKPEINSTTHPGADLK	HexNAc2Hex9
MouseLiver-Z-T-1_12069	AEPPLNASAGDQEEK	HexNAc5Hex3Fuc	AEPPLNASAGDQEEK	HexNAc5Hex3Fuc	AEPPLNASAGDQEEK	HexNAc5Hex3Fuc	AEPPLNASAGDQEEK	HexNAc5Hex3Fuc	AEPPLNASAGDQEEK	HexNAc5Hex3Fuc
MouseLiver-Z-T-1_12070	ECLGNCSEPDDPTK	HexNAc2Hex6	ECLGNCSEPDDPTK	HexNAc2Hex6	ECLGNCSEPDDPTK	HexNAc2Hex6	ECLGNCSEPDDPTK	HexNAc2Hex6	ECLGNCSEPDDPTK	HexNAc2Hex6
MouseLiver-Z-T-1_12071	LLNQTLR	HexNAc2Hex8	LLNQTLR	HexNAc2Hex8					LLNQTLR	HexNAc2Hex8	LLNQTLR	HexNAc2Hex8
MouseLiver-Z-T-1_12073	NASFVYTK	HexNAc2Hex5	NASFVYTK	HexNAc2Hex5	NASFVYTK	HexNAc2Hex5	NASFVYTK	HexNAc2Hex5	NASFVYTK	HexNAc2Hex5	NASFVYTK	HexNAc2Hex5
MouseLiver-Z-T-1_12077	YPHKPEINSTTHPGADLK	HexNAc2Hex8	YPHKPEINSTTHPGADLK	HexNAc2Hex8	YPHKPEINSTTHPGADLK	HexNAc2Hex8	YPHKPEINSTTHPGADLK	HexNAc2Hex8	YPHKPEINSTTHPGADLK	HexNAc2Hex8
MouseLiver-Z-T-1_12082			NSTTLVMHMK	HexNAc2Hex8					NSTTLVMHMK	HexNAc2Hex8
MouseLiver-Z-T-1_12084	AEPPLNASAGDQEEK	HexNAc2Hex6							AEPPLNASAGDQEEK	HexNAc2Hex6
MouseLiver-Z-T-1_12085	TVNVSVPK	HexNAc2Hex9	TVNVSVPK	HexNAc2Hex9	TVNVSVPK	HexNAc2Hex9			TVNVSVPK	HexNAc2Hex9	TVNVSVPK	HexNAc2Hex9
MouseLiver-Z-T-1_12089	LLNQTLR	HexNAc2Hex9	LLNQTLR	HexNAc2Hex9			LLNQTLR	HexNAc2Hex9	LLNQTLR	HexNAc2Hex9	LLNQTLR	HexNAc2Hex9
MouseLiver-Z-T-1_12090	TVNVSVPK	HexNAc2Hex8	TVNVSVPK	HexNAc2Hex8	TVNVSVPK	HexNAc2Hex8	TVNVSVPK	HexNAc2Hex8	TVNVSVPK	HexNAc2Hex8	TVNVSVPK	HexNAc2Hex8
MouseLiver-Z-T-1_12092									LLNQTLR	HexNAc2Hex8+Cation:Fe[III]
MouseLiver-Z-T-1_12095									AEPPLNASAGDQEEK	HexNAc2Hex6+Cation:N(1)H(4)
MouseLiver-Z-T-1_12096									QRYNLTAK	HexNAc2Hex7+Cation:Fe[III]
MouseLiver-Z-T-1_12097			DCVSCQNVSR	HexNAc4Hex7NeuGc			DCVSCQNVSR	HexNAc4Hex7NeuGc	DCVSCQNVSR	HexNAc4Hex5NeuGc2+Cation:N(1)H(4)	DCVSCQNVSR	HexNAc4Hex7NeuGc
MouseLiver-Z-T-1_12102									LLNQTLR	HexNAc2Hex8+Cation:Fe[III]
MouseLiver-Z-T-1_12105									NSTVMSR	HexNAc5Hex5FucNeuGc
MouseLiver-Z-T-1_12106									AEPPLNASAGDQEEK	HexNAc2Hex5
MouseLiver-Z-T-1_1211									DKNGTR	HexNAc2Hex6
MouseLiver-Z-T-1_12110									ECLGNCSEPDDPTK	HexNAc2Hex6+Cation:N(1)H(4)
MouseLiver-Z-T-1_12112					AEPPLNASAGDQEEK	HexNAc4Hex3	AEPPLNASAGDQEEK	HexNAc4Hex3	AEPPLNASAGDQEEK	HexNAc4Hex3	AEPPLNASAGDQEEK	HexNAc4Hex3
MouseLiver-Z-T-1_12117									LLNQTLR	HexNAc2Hex8+Cation:N(1)H(4)
MouseLiver-Z-T-1_12120			EDYNSTLR	HexNAc4Hex5Fuc
MouseLiver-Z-T-1_12121	YFANCTVR	HexNAc2Hex9	YFANCTVR	HexNAc2Hex9	YFANCTVR	HexNAc2Hex9	YFANCTVR	HexNAc2Hex9	YFANCTVR	HexNAc2Hex9	YFANCTVR	HexNAc2Hex9
MouseLiver-Z-T-1_12122	YPHKPEINSTTHPGADLK	HexNAc2Hex7	YPHKPEINSTTHPGADLK	HexNAc2Hex7	YPHKPEINSTTHPGADLK	HexNAc2Hex7	YPHKPEINSTTHPGADLK	HexNAc2Hex7	YPHKPEINSTTHPGADLK	HexNAc2Hex7	YPHKPEINSTTHPGADLK	HexNAc2Hex7
MouseLiver-Z-T-1_12123			LRPLFNK	HexNAc2Hex6					LRPLFNK	HexNAc2Hex6
MouseLiver-Z-T-1_12124			NATTYPPMCSQDAAR	HexNAc2Hex8	NATTYPPMCSQDAAR	HexNAc2Hex8	NATTYPPMCSQDAAR	HexNAc2Hex8	NATTYPPMCSQDAAR	HexNAc2Hex8
MouseLiver-Z-T-1_12127							QRYNLTAK	HexNAc2Hex7	QRYNLTAK	HexNAc2Hex7
MouseLiver-Z-T-1_12128	AEPPLNASAGDQEEK	HexNAc4Hex3Fuc	AEPPLNASAGDQEEK	HexNAc4Hex3Fuc	AEPPLNASAGDQEEK	HexNAc4Hex3Fuc	ECLGNCSEPDDPTK	HexNAc2Hex6	AEPPLNASAGDQEEK	HexNAc4Hex3Fuc	AEPPLNASAGDQEEK	HexNAc4Hex3Fuc
MouseLiver-Z-T-1_12129	YFANCTVR	HexNAc2Hex8	YFANCTVR	HexNAc2Hex8	YFANCTVR	HexNAc2Hex8	YFANCTVR	HexNAc2Hex8	YFANCTVR	HexNAc2Hex8	YFANCTVR	HexNAc2Hex8
MouseLiver-Z-T-1_12130	YPHKPEINSTTHPGADLK	HexNAc2Hex7	YPHKPEINSTTHPGADLK	HexNAc2Hex7	YPHKPEINSTTHPGADLK	HexNAc2Hex7	YPHKPEINSTTHPGADLK	HexNAc2Hex7	YPHKPEINSTTHPGADLK	HexNAc2Hex7	YPHKPEINSTTHPGADLK	HexNAc2Hex7
MouseLiver-Z-T-1_12132									AEPPLNASAGDQEEK	HexNAc4Hex3Fuc+Cation:Fe[III]
MouseLiver-Z-T-1_12133			AEPPLNASAGDQEEK	HexNAc2Hex6	AEPPLNASAGDQEEK	HexNAc2Hex6			AEPPLNASAGDQEEK	HexNAc2Hex6
MouseLiver-Z-T-1_12135									NATTYPPMCSQDAAR	HexNAc2Hex8+Cation:N(1)H(4)
MouseLiver-Z-T-1_12136									TVNVSVPK	HexNAc2Hex8+Cation:Fe[III]
MouseLiver-Z-T-1_12138	LLNQTLR	HexNAc2Hex8	LLNQTLR	HexNAc2Hex8			LLNQTLR	HexNAc2Hex8	LLNQTLR	HexNAc2Hex8	LLNQTLR	HexNAc2Hex8
MouseLiver-Z-T-1_12140			AEPPLNASAGDQEEK	HexNAc5Hex3Fuc	AEPPLNASAGDQEEK	HexNAc5Hex3Fuc	AEPPLNASAGDQEEK	HexNAc5Hex3Fuc	AEPPLNASAGDQEEK	HexNAc5Hex3Fuc
MouseLiver-Z-T-1_12141									NATTYPPMCSQDAAR	HexNAc3Hex5NeuAc+Cation:N(1)H(4)
MouseLiver-Z-T-1_12145			NASFVYTK	HexNAc2Hex5	NASFVYTK	HexNAc2Hex5	NASFVYTK	HexNAc2Hex5	NASFVYTK	HexNAc2Hex5	NASFVYTK	HexNAc2Hex5
MouseLiver-Z-T-1_12148			LTGSAGNYTVCQK	HexNAc2Hex9	LTGSAGNYTVCQK	HexNAc2Hex9	LTGSAGNYTVCQK	HexNAc2Hex9	LTGSAGNYTVCQK	HexNAc2Hex9	LTGSAGNYTVCQK	HexNAc2Hex9
MouseLiver-Z-T-1_12149	WDPEPNCTSK	HexNAc2Hex9	WDPEPNCTSK	HexNAc2Hex9	WDPEPNCTSK	HexNAc2Hex9	WDPEPNCTSK	HexNAc2Hex9	WDPEPNCTSK	HexNAc2Hex9
MouseLiver-Z-T-1_12150									WDPEPNCTSK	HexNAc2Hex9+Cation:N(1)H(4)
MouseLiver-Z-T-1_12152									NSTTLVMHMK	HexNAc2Hex7
MouseLiver-Z-T-1_12154			YFANCTVR	HexNAc2Hex8	YFANCTVR	HexNAc2Hex8			YFANCTVR	HexNAc2Hex8	YFANCTVR	HexNAc2Hex8
MouseLiver-Z-T-1_12155					AEPPLNASAGDQEEK	HexNAc2Hex6			AEPPLNASAGDQEEK	HexNAc2Hex6
MouseLiver-Z-T-1_12156	TVNVSVPK	HexNAc2Hex9	TVNVSVPK	HexNAc2Hex9	TVNVSVPK	HexNAc2Hex9			TVNVSVPK	HexNAc2Hex9	TVNVSVPK	HexNAc2Hex9
MouseLiver-Z-T-1_12158	TVNVSVPK	HexNAc2Hex8	TVNVSVPK	HexNAc2Hex8	TVNVSVPK	HexNAc2Hex8	TVNVSVPK	HexNAc2Hex8	TVNVSVPK	HexNAc2Hex8	TVNVSVPK	HexNAc2Hex8
MouseLiver-Z-T-1_12161			LLNQTLR	HexNAc2Hex7	LLNQTLR	HexNAc2Hex7			LLNQTLR	HexNAc2Hex7
MouseLiver-Z-T-1_12162									WDPEPNCTSK	HexNAc2Hex9+Cation:Fe[III]
MouseLiver-Z-T-1_12163									YNLTAK	HexNAc3Hex9Phospho
MouseLiver-Z-T-1_12167									AEPPLNASAGDQEEK	HexNAc2Hex6+Cation:N(1)H(4)
MouseLiver-Z-T-1_12173									LLNQTLR	HexNAc2Hex8+Cation:Fe[III]
MouseLiver-Z-T-1_12176	WDPEPNCTSK	HexNAc2Hex9	WDPEPNCTSK	HexNAc2Hex9	WDPEPNCTSK	HexNAc2Hex9	WDPEPNCTSK	HexNAc2Hex9	WDPEPNCTSK	HexNAc2Hex9	WDPEPNCTSK	HexNAc2Hex9
MouseLiver-Z-T-1_12177	AEPPLNASAGDQEEK	HexNAc4Hex3Fuc	AEPPLNASAGDQEEK	HexNAc4Hex3Fuc	AEPPLNASAGDQEEK	HexNAc4Hex3Fuc	AEPPLNASAGDQEEK	HexNAc4Hex3Fuc	AEPPLNASAGDQEEK	HexNAc4Hex3Fuc
MouseLiver-Z-T-1_12178	WDPEPNCTSK	HexNAc2Hex10	WDPEPNCTSK	HexNAc2Hex10					WDPEPNCTSK	HexNAc2Hex10
MouseLiver-Z-T-1_12181									AEPPLNASAGDQEEK	HexNAc4Hex3Fuc+Cation:N(1)H(4)
MouseLiver-Z-T-1_12185									AEPPLNASAGDQEEK	HexNAc4Hex3
MouseLiver-Z-T-1_12187	LRPLFNK	HexNAc2Hex6	LRPLFNK	HexNAc2Hex6			LRPLFNK	HexNAc2Hex6	LRPLFNK	HexNAc2Hex6
MouseLiver-Z-T-1_12190									LLNQTLR	HexNAc2Hex7+Cation:Fe[III]
MouseLiver-Z-T-1_12193	TVNVSVPK	HexNAc2Hex7	TVNVSVPK	HexNAc2Hex7	TVNVSVPK	HexNAc2Hex7	TVNVSVPK	HexNAc2Hex7	TVNVSVPK	HexNAc2Hex7	TVNVSVPK	HexNAc2Hex7
MouseLiver-Z-T-1_12194	WDPEPNCTSK	HexNAc2Hex9			WDPEPNCTSK	HexNAc2Hex9
MouseLiver-Z-T-1_12199	YFANCTVR	HexNAc2Hex8	YFANCTVR	HexNAc2Hex8	YFANCTVR	HexNAc2Hex8	YFANCTVR	HexNAc2Hex8	YFANCTVR	HexNAc2Hex8	YFANCTVR	HexNAc2Hex8
MouseLiver-Z-T-1_12200	AEPPLNASAGDQEEK	HexNAc4Hex3Fuc	AEPPLNASAGDQEEK	HexNAc4Hex3Fuc	AEPPLNASAGDQEEK	HexNAc4Hex3Fuc	AEPPLNASAGDQEEK	HexNAc4Hex3Fuc	AEPPLNASAGDQEEK	HexNAc4Hex3Fuc	AEPPLNASAGDQEEK	HexNAc4Hex3Fuc
MouseLiver-Z-T-1_12201					NATTYPPMCSQDAAR	HexNAc2Hex8	NATTYPPMCSQDAAR	HexNAc2Hex8	NATTYPPMCSQDAAR	HexNAc2Hex8
MouseLiver-Z-T-1_12209									AEPPLNASAGDQEEK	HexNAc5Hex3Fuc
MouseLiver-Z-T-1_12212					LLNQTLR	HexNAc2Hex8			LLNQTLR	HexNAc2Hex8
MouseLiver-Z-T-1_12218			DCVSCQNVSR	HexNAc4Hex7NeuGc					DCVSCQNVSR	HexNAc4Hex5NeuGc2+Cation:N(1)H(4)	DCVSCQNVSR	HexNAc4Hex7NeuGc
MouseLiver-Z-T-1_12219	NHSIPLETK	HexNAc4Hex5NeuGc2					NHSIPLETK	HexNAc4Hex5NeuGc2	NHSIPLETK	HexNAc4Hex5NeuGc2
MouseLiver-Z-T-1_12224	TVNVSVPK	HexNAc2Hex8	TVNVSVPK	HexNAc2Hex8	TVNVSVPK	HexNAc2Hex8	TVNVSVPK	HexNAc2Hex8	TVNVSVPK	HexNAc2Hex8	TVNVSVPK	HexNAc2Hex8
MouseLiver-Z-T-1_12228	LLNQTLR	HexNAc2Hex7	LLNQTLR	HexNAc2Hex7	LLNQTLR	HexNAc2Hex7	LLNQTLR	HexNAc2Hex7	LLNQTLR	HexNAc2Hex7	LLNQTLR	HexNAc2Hex7
MouseLiver-Z-T-1_12229											PGYTGNGTTCK	HexNAc2Hex8
MouseLiver-Z-T-1_12230									WDPEPNCTSK	HexNAc2Hex9+Cation:N(1)H(4)
MouseLiver-Z-T-1_12231									AEPPLNASAGDQEEK	HexNAc2Hex6+Cation:N(1)H(4)
MouseLiver-Z-T-1_12237					WDPEPNCTSK	HexNAc2Hex8			WDPEPNCTSK	HexNAc2Hex8
MouseLiver-Z-T-1_12238			QLGCADNGTVKPIPSDK	HexNAc2Hex9
MouseLiver-Z-T-1_12239									SNISILR	HexNAc2Hex9
MouseLiver-Z-T-1_12242									DCVSCQNVSR	HexNAc4Hex5NeuGc2+Cation:Fe[III]
MouseLiver-Z-T-1_12246					RDQGNVTDMASMK	HexNAc2Hex6			RDQGNVTDMASMK	HexNAc2Hex6
MouseLiver-Z-T-1_12250	NSTTLVMHMK	HexNAc2Hex6	NSTTLVMHMK	HexNAc2Hex6	NSTTLVMHMK	HexNAc2Hex6	NSTTLVMHMK	HexNAc2Hex6	NSTTLVMHMK	HexNAc2Hex6	NSTTLVMHMK	HexNAc2Hex6
MouseLiver-Z-T-1_12255			DCVSCQNVSR	HexNAc4Hex5NeuGc2			DCVSCQNVSR	HexNAc4Hex5NeuGc2	DCVSCQNVSR	HexNAc4Hex5NeuGc2	DCVSCQNVSR	HexNAc4Hex5NeuGc2
MouseLiver-Z-T-1_12256	LRPLFNK	HexNAc2Hex6	LRPLFNK	HexNAc2Hex6					LRPLFNK	HexNAc2Hex6
MouseLiver-Z-T-1_12263	TVNVSVPK	HexNAc2Hex7	TVNVSVPK	HexNAc2Hex7	TVNVSVPK	HexNAc2Hex7	TVNVSVPK	HexNAc2Hex7	TVNVSVPK	HexNAc2Hex7	TVNVSVPK	HexNAc2Hex7
MouseLiver-Z-T-1_12264			NSTTLVMHMK	HexNAc2Hex6	NSTTLVMHMK	HexNAc2Hex6	NSTTLVMHMK	HexNAc2Hex6	NSTTLVMHMK	HexNAc2Hex6
MouseLiver-Z-T-1_12273	AEPPLNASAGDQEEK	HexNAc4Hex3Fuc	AEPPLNASAGDQEEK	HexNAc4Hex3Fuc	AEPPLNASAGDQEEK	HexNAc4Hex3Fuc	AEPPLNASAGDQEEK	HexNAc4Hex3Fuc	AEPPLNASAGDQEEK	HexNAc4Hex3Fuc	AEPPLNASAGDQEEK	HexNAc4Hex3Fuc
MouseLiver-Z-T-1_12275			LASNVTFK	HexNAc2Hex9							LASNVTFK	HexNAc2Hex9
MouseLiver-Z-T-1_12276					WDPEPNCTSK	HexNAc2Hex9			WDPEPNCTSK	HexNAc2Hex9
MouseLiver-Z-T-1_12277									DIILHSTGHNISR	HexNAc4Hex5NeuGc+Cation:N(1)H(4)
MouseLiver-Z-T-1_12278									NATTYPPMCSQDAAR	HexNAc2Hex8+Cation:N(1)H(4)
MouseLiver-Z-T-1_12285									NATTYPPMCSQDAAR	HexNAc2Hex8
MouseLiver-Z-T-1_12286			LLNQTLR	HexNAc2Hex8					LLNQTLR	HexNAc2Hex8
MouseLiver-Z-T-1_12287									AEPPLNASAGDQEEK	HexNAc5Hex3Fuc
MouseLiver-Z-T-1_12298											PGYTGNGTTCK	HexNAc2Hex8
MouseLiver-Z-T-1_12299	LLNQTLR	HexNAc2Hex7	LLNQTLR	HexNAc2Hex7			LLNQTLR	HexNAc2Hex7	LLNQTLR	HexNAc2Hex7	LLNQTLR	HexNAc2Hex7
MouseLiver-Z-T-1_12301									NHSIPLETK	HexNAc4Hex5NeuGc2
MouseLiver-Z-T-1_12304			TVNVSVPK	HexNAc2Hex8	TVNVSVPK	HexNAc2Hex8			TVNVSVPK	HexNAc2Hex8	TVNVSVPK	HexNAc2Hex8
MouseLiver-Z-T-1_12309			SNLTVLR	HexNAc2Hex9			SNLTVLR	HexNAc2Hex9	SNISILR	HexNAc2Hex9	SNLTVLR	HexNAc2Hex9
MouseLiver-Z-T-1_12310					LTGSAGNYTVCQK	HexNAc2Hex8			LTGSAGNYTVCQK	HexNAc2Hex8	LTGSAGNYTVCQK	HexNAc2Hex8
MouseLiver-Z-T-1_12316					WDPEPNCTSK	HexNAc2Hex8			WDPEPNCTSK	HexNAc2Hex8
MouseLiver-Z-T-1_12320	NSTTLVMHMK	HexNAc2Hex6	NSTTLVMHMK	HexNAc2Hex6	NSTTLVMHMK	HexNAc2Hex6	NSTTLVMHMK	HexNAc2Hex6	NSTTLVMHMK	HexNAc2Hex6	NSTTLVMHMK	HexNAc2Hex6
MouseLiver-Z-T-1_12323									DCVSCQNVSR	HexNAc4Hex5NeuGc2
MouseLiver-Z-T-1_12331	TVNVSVPK	HexNAc2Hex7	TVNVSVPK	HexNAc2Hex7	TVNVSVPK	HexNAc2Hex7	TVNVSVPK	HexNAc2Hex7	TVNVSVPK	HexNAc2Hex7	TVNVSVPK	HexNAc2Hex7
MouseLiver-Z-T-1_12334			NSTTLVMHMK	HexNAc2Hex6	NSTTLVMHMK	HexNAc2Hex6			NSTTLVMHMK	HexNAc2Hex6
MouseLiver-Z-T-1_12338	AEPPLNASAGDQEEK	HexNAc4Hex3Fuc	AEPPLNASAGDQEEK	HexNAc4Hex3Fuc	AEPPLNASAGDQEEK	HexNAc4Hex3Fuc	AEPPLNASAGDQEEK	HexNAc4Hex3Fuc	AEPPLNASAGDQEEK	HexNAc4Hex3Fuc	AEPPLNASAGDQEEK	HexNAc4Hex3Fuc
MouseLiver-Z-T-1_12347									QRYNLTAK	HexNAc2Hex6
MouseLiver-Z-T-1_12348									NATTYPPMCSQDAAR	HexNAc2Hex8+Cation:N(1)H(4)
MouseLiver-Z-T-1_12351									YNLTAK	HexNAc2Hex8Phospho
MouseLiver-Z-T-1_12361			NATTYPPMCSQDAAR	HexNAc2Hex8	NATTYPPMCSQDAAR	HexNAc2Hex8	NATTYPPMCSQDAAR	HexNAc2Hex8	NATTYPPMCSQDAAR	HexNAc2Hex8	NATTYPPMCSQDAAR	HexNAc2Hex8
MouseLiver-Z-T-1_12364			NASFVYTK	HexNAc4Hex3	NASFVYTK	HexNAc4Hex3	NASFVYTK	HexNAc4Hex3	NASFVYTK	HexNAc4Hex3	NASFVYTK	HexNAc4Hex3
MouseLiver-Z-T-1_12366									DNATDSVPLR	HexNAc2Hex10+Cation:N(1)H(4)
MouseLiver-Z-T-1_12369			DNATDSVPLR	HexNAc2Hex10					DNATDSVPLR	HexNAc2Hex10
MouseLiver-Z-T-1_12371	NASFVYTK	HexNAc4Hex3	NASFVYTK	HexNAc4Hex3	NASFVYTK	HexNAc4Hex3	NASFVYTK	HexNAc4Hex3	NASFVYTK	HexNAc4Hex3	NASFVYTK	HexNAc4Hex3
MouseLiver-Z-T-1_12376	LLNQTLR	HexNAc2Hex7	LLNQTLR	HexNAc2Hex7			LLNQTLR	HexNAc2Hex7	LLNQTLR	HexNAc2Hex7	LLNQTLR	HexNAc2Hex7
MouseLiver-Z-T-1_12377	DNATDSVPLR	HexNAc2Hex9	DNATDSVPLR	HexNAc2Hex9	DNATDSVPLR	HexNAc2Hex9	DNATDSVPLR	HexNAc2Hex9	DNATDSVPLR	HexNAc2Hex9	DNATDSVPLR	HexNAc2Hex9
MouseLiver-Z-T-1_12378	DNATDSVPLR	HexNAc2Hex9	DNATDSVPLR	HexNAc2Hex9	DNATDSVPLR	HexNAc2Hex9	DNATDSVPLR	HexNAc2Hex9	DNATDSVPLR	HexNAc2Hex9
MouseLiver-Z-T-1_12382	DYYLNK	HexNAc2Hex9					DYYLNK	HexNAc2Hex9	DYYLNK	HexNAc2Hex9	DYYLNK	HexNAc2Hex9
MouseLiver-Z-T-1_12383			LLNQTLR	HexNAc2Hex6			LLNQTLR	HexNAc2Hex6	LLNQTLR	HexNAc2Hex6	LLNQTLR	HexNAc2Hex6
MouseLiver-Z-T-1_12384									YNLTAK	HexNAc3Hex7Phospho
MouseLiver-Z-T-1_12386			LASNVTFK	HexNAc2Hex8							LASNVTFK	HexNAc2Hex8
MouseLiver-Z-T-1_12387									AEPPLNASAGDQEEK	HexNAc4Hex3Fuc+Cation:N(1)H(4)
MouseLiver-Z-T-1_12397							MHLNGSNVQVLHR	HexNAc4Hex5NeuGc	MHLNGSNVQVLHR	HexNAc4Hex5NeuGc
MouseLiver-Z-T-1_12400									MHLNGSNVQVLHR	HexNAc4Hex5NeuGc
MouseLiver-Z-T-1_12403									DNATDSVPLR	HexNAc2Hex9+Cation:N(1)H(4)
MouseLiver-Z-T-1_12404			TVNVSVPK	HexNAc2Hex7
MouseLiver-Z-T-1_12406	AEPPLNASAGDQEEK	HexNAc4Hex3Fuc	AEPPLNASAGDQEEK	HexNAc4Hex3Fuc	AEPPLNASAGDQEEK	HexNAc4Hex3Fuc			AEPPLNASAGDQEEK	HexNAc4Hex3Fuc
MouseLiver-Z-T-1_12407			TVNVSVPK	HexNAc2Hex6	TVNVSVPK	HexNAc2Hex6			TVNVSVPK	HexNAc2Hex6
MouseLiver-Z-T-1_12412									NATTYPPMCSQDAAR	HexNAc2Hex8+Cation:N(1)H(4)
MouseLiver-Z-T-1_12414									DNATDSVPLR	HexNAc2Hex10+Cation:Fe[III]
MouseLiver-Z-T-1_12420							DNATDSVPLR	HexNAc2Hex8	DNATDSVPLR	HexNAc2Hex7Phospho2
MouseLiver-Z-T-1_12422									LLNQTLR	HexNAc2Hex6+Cation:Fe[III]
MouseLiver-Z-T-1_12428			NATTYPPMCSQDAAR	HexNAc2Hex8	NATTYPPMCSQDAAR	HexNAc2Hex8	NATTYPPMCSQDAAR	HexNAc2Hex8	NATTYPPMCSQDAAR	HexNAc2Hex8	NATTYPPMCSQDAAR	HexNAc2Hex8
MouseLiver-Z-T-1_12431									YNLTAK	HexNAc2Hex7Phospho
MouseLiver-Z-T-1_12432									DNATDSVPLR	HexNAc2Hex10+Cation:N(1)H(4)
MouseLiver-Z-T-1_12435									DNATDSVPLR	HexNAc2Hex8+Cation:N(1)H(4)
MouseLiver-Z-T-1_12441	DNATDSVPLR	HexNAc2Hex9	DNATDSVPLR	HexNAc2Hex9	DNATDSVPLR	HexNAc2Hex9	DNATDSVPLR	HexNAc2Hex9	DNATDSVPLR	HexNAc2Hex9	DNATDSVPLR	HexNAc2Hex9
MouseLiver-Z-T-1_12446	DNATDSVPLR	HexNAc2Hex9	DNATDSVPLR	HexNAc2Hex9	DNATDSVPLR	HexNAc2Hex9	DNATDSVPLR	HexNAc2Hex9	DNATDSVPLR	HexNAc2Hex9	DNATDSVPLR	HexNAc2Hex9
MouseLiver-Z-T-1_12448					KWGHNVTEFQQR	HexNAc2Hex6
MouseLiver-Z-T-1_12451	LLNQTLR	HexNAc2Hex6	LLNQTLR	HexNAc2Hex6			LLNQTLR	HexNAc2Hex6	LLNQTLR	HexNAc2Hex6	LLNQTLR	HexNAc2Hex6
MouseLiver-Z-T-1_12452	DYYLNK	HexNAc2Hex9					DYYLNK	HexNAc2Hex9	DYYLNK	HexNAc2Hex9	DYYLNK	HexNAc2Hex9
MouseLiver-Z-T-1_12454	LLNQTLR	HexNAc2Hex6	LLNQTLR	HexNAc2Hex6			LLNQTLR	HexNAc2Hex6	LLNQTLR	HexNAc2Hex6	LLNQTLR	HexNAc2Hex6
MouseLiver-Z-T-1_12455									YNLTAK	HexNAc3Hex7Phospho
MouseLiver-Z-T-1_12457			LRPLFNK	HexNAc2Hex6					LRPLFNK	HexNAc2Hex6
MouseLiver-Z-T-1_12459	YHVLHINTTK	HexNAc3Hex6NeuGc													60	176
MouseLiver-Z-T-1_12462									GMNYNSSVVK	HexNAc2Hex9
MouseLiver-Z-T-1_12465									GMNYNSSVVK	HexNAc2Hex10
MouseLiver-Z-T-1_12467							MHLNGSNVQVLHR	HexNAc4Hex5NeuGc	MHLNGSNVQVLHR	HexNAc4Hex5NeuGc
MouseLiver-Z-T-1_12468	LRPLFNK	HexNAc2Hex5	LRPLFNK	HexNAc2Hex5			LRPLFNK	HexNAc2Hex5	LRPLFNK	HexNAc2Hex5	LRPLFNK	HexNAc2Hex5
MouseLiver-Z-T-1_12470									DNATDSVPLR	HexNAc2Hex8+Cation:Fe[III]
MouseLiver-Z-T-1_12475									DNATDSVPLR	HexNAc2Hex9+Cation:N(1)H(4)
MouseLiver-Z-T-1_12479	TVNVSVPK	HexNAc2Hex6	TVNVSVPK	HexNAc2Hex6	TVNVSVPK	HexNAc2Hex6	TVNVSVPK	HexNAc2Hex6	TVNVSVPK	HexNAc2Hex6
MouseLiver-Z-T-1_12480	YHVLHINTTK	HexNAc3Hex6NeuGc					YHVLHINTTK	HexNAc3Hex6NeuGc
MouseLiver-Z-T-1_12483			QLGCADNGTVKPIPSDK	HexNAc2Hex6	QLGCADNGTVKPIPSDK	HexNAc2Hex6
MouseLiver-Z-T-1_12488			EATIVGENETYPR	HexNAc2Hex9	EATIVGENETYPR	HexNAc2Hex9	EATIVGENETYPR	HexNAc2Hex9	EATIVGENETYPR	HexNAc2Hex9	EATIVGENETYPR	HexNAc2Hex9
MouseLiver-Z-T-1_12489									NFTAADWGHSR	HexNAc2Hex8
MouseLiver-Z-T-1_12491									MHLNGSNVQVLHR	HexNAc4Hex5NeuGc
MouseLiver-Z-T-1_12494			LRPLFNK	HexNAc2Hex5					LRPLFNK	HexNAc2Hex5
MouseLiver-Z-T-1_12496	DNATDSVPLR	HexNAc2Hex8	DNATDSVPLR	HexNAc2Hex8	DNATDSVPLR	HexNAc2Hex8	DNATDSVPLR	HexNAc2Hex8	DNATDSVPLR	HexNAc2Hex8	DNATDSVPLR	HexNAc2Hex8
MouseLiver-Z-T-1_12498									LLNQTLR	HexNAc2Hex6+Cation:Fe[III]
MouseLiver-Z-T-1_1250									DKNGTR	HexNAc2Hex6
MouseLiver-Z-T-1_12503									YLNYSR	HexNAc2Hex8	DYYLNK	HexNAc2Hex8
MouseLiver-Z-T-1_12506									LRPLFNK	HexNAc2Hex5+Cation:Fe[III]
MouseLiver-Z-T-1_12508											ARGADLMNK	HexNAc2Hex9
MouseLiver-Z-T-1_12509									DNATDSVPLR	HexNAc2Hex8+Cation:N(1)H(4)
MouseLiver-Z-T-1_12519	DNATDSVPLR	HexNAc2Hex8	DNATDSVPLR	HexNAc2Hex8	DNATDSVPLR	HexNAc2Hex8	DNATDSVPLR	HexNAc2Hex8	DNATDSVPLR	HexNAc2Hex8	DNATDSVPLR	HexNAc2Hex8
MouseLiver-Z-T-1_12522			GMNYNSSVVK	HexNAc2Hex8	GMNYNSSVVK	HexNAc2Hex8			GMNYNSSVVK	HexNAc2Hex8
MouseLiver-Z-T-1_12524											TNATLQAEK	HexNAc2Hex8
MouseLiver-Z-T-1_12525	LLNQTLR	HexNAc2Hex6	LLNQTLR	HexNAc2Hex6			LLNQTLR	HexNAc2Hex6	LLNQTLR	HexNAc2Hex6	LLNQTLR	HexNAc2Hex6
MouseLiver-Z-T-1_12526			DNATDSVPLR	HexNAc2Hex9	DNATDSVPLR	HexNAc2Hex9			DNATDSVPLR	HexNAc2Hex9
MouseLiver-Z-T-1_12530	GMNYNSSVVK	HexNAc2Hex9	GMNYNSSVVK	HexNAc2Hex9	GMNYNSSVVK	HexNAc2Hex9	GMNYNSSVVK	HexNAc2Hex9	GMNYNSSVVK	HexNAc2Hex9
MouseLiver-Z-T-1_12537	LRPLFNK	HexNAc2Hex5	LRPLFNK	HexNAc2Hex5			LRPLFNK	HexNAc2Hex5	LRPLFNK	HexNAc2Hex5
MouseLiver-Z-T-1_12539									NATTYPPMCSQDAAR	HexNAc2Hex8+Cation:N(1)H(4)
MouseLiver-Z-T-1_12542	FNFSK	HexNAc2Hex9													59	2409	-MSFragger
MouseLiver-Z-T-1_12543									NATTYPPMCSQDAAR	HexNAc2Hex8
MouseLiver-Z-T-1_12558	LRPLFNK	HexNAc2Hex5	LRPLFNK	HexNAc2Hex5			LRPLFNK	HexNAc2Hex5	LRPLFNK	HexNAc2Hex5
MouseLiver-Z-T-1_12559	NNQTECFNHVR	HexNAc4Hex5NeuGc2					NNQTECFNHVR	HexNAc4Hex5NeuGc2	NNQTECFNHVR	HexNAc4Hex5NeuGc2	NNQTECFNHVR	HexNAc4Hex5NeuGc2
MouseLiver-Z-T-1_12560	TVNVSVPK	HexNAc2Hex5	TVNVSVPK	HexNAc2Hex5	TVNVSVPK	HexNAc2Hex5	TVNVSVPK	HexNAc2Hex5	TVNVSVPK	HexNAc2Hex5	TVNVSVPK	HexNAc2Hex5
MouseLiver-Z-T-1_12579			VVNSTTGPGEHLR	HexNAc4Hex5NeuGc2
MouseLiver-Z-T-1_12582									CVVHYENSTVPEKK	HexNAc4Hex5NeuGc2
MouseLiver-Z-T-1_12587									AFSGSPNLTK	HexNAc2Hex10
MouseLiver-Z-T-1_12590											TNATLQAEK	HexNAc2Hex8
MouseLiver-Z-T-1_12592	GMNYNSSVVK	HexNAc2Hex8	GMNYNSSVVK	HexNAc2Hex8	GMNYNSSVVK	HexNAc2Hex8	GMNYNSSVVK	HexNAc2Hex8	GMNYNSSVVK	HexNAc2Hex8	GMNYNSSVVK	HexNAc2Hex8
MouseLiver-Z-T-1_12593									LRPLFNK	HexNAc2Hex5+Cation:Fe[III]
MouseLiver-Z-T-1_12598	AFSGSPNLTK	HexNAc2Hex9	AFSGSPNLTK	HexNAc2Hex9	AFSGSPNLTK	HexNAc2Hex9			AFSGSPNLTK	HexNAc2Hex9	AFSGSPNLTK	HexNAc2Hex9
MouseLiver-Z-T-1_12605									LGAINSTLSNESK	HexNAc6Hex6Fuc2NeuGc2
MouseLiver-Z-T-1_12606			DNATDSVPLR	HexNAc2Hex7	DNATDSVPLR	HexNAc2Hex7			DNATDSVPLR	HexNAc2Hex7	DNATDSVPLR	HexNAc2Hex7
MouseLiver-Z-T-1_12610	LRPLFNK	HexNAc2Hex5	LRPLFNK	HexNAc2Hex5			LRPLFNK	HexNAc2Hex5	LRPLFNK	HexNAc2Hex5	LRPLFNK	HexNAc2Hex5
MouseLiver-Z-T-1_12611	FNFSK	HexNAc2Hex9													58	417
MouseLiver-Z-T-1_12614	NLTNMSK	HexNAc4Hex5NeuGc2	NLTNMSK	HexNAc4Hex5NeuGc2			NLTNMSK	HexNAc4Hex5NeuGc2	NLTNMSK	HexNAc4Hex5NeuGc2	NLTNMSK	HexNAc4Hex5NeuGc2
MouseLiver-Z-T-1_12618			LLNQTLR	HexNAc2Hex6	LLNQTLR	HexNAc2Hex6			LLNQTLR	HexNAc2Hex6
MouseLiver-Z-T-1_12621			NATTYPPMCSQDAAR	HexNAc2Hex8			NATTYPPMCSQDAAR	HexNAc2Hex8	NATTYPPMCSQDAAR	HexNAc2Hex8
MouseLiver-Z-T-1_12623	KQNRTIK	HexNAc3Hex4							LRPLFNK	HexNAc3Hex4
MouseLiver-Z-T-1_12631	FNFSK	HexNAc2Hex8													57	359
MouseLiver-Z-T-1_12633									NATTYPPMCSQDAAR	HexNAc2Hex8+Cation:N(1)H(4)
MouseLiver-Z-T-1_12635	TVNVSVPK	HexNAc2Hex5	TVNVSVPK	HexNAc2Hex5	TVNVSVPK	HexNAc2Hex5	TVNVSVPK	HexNAc2Hex5	TVNVSVPK	HexNAc2Hex5	TVNVSVPK	HexNAc2Hex5
MouseLiver-Z-T-1_12637			AFSGSPNLTK	HexNAc2Hex9					AFSGSPNLTK	HexNAc2Hex9
MouseLiver-Z-T-1_12643					QLGCADNGTVKPIPSDK	HexNAc2Hex5	QLGCADNGTVKPIPSDK	HexNAc2Hex5			QLGCADNGTVKPIPSDK	HexNAc2Hex5
MouseLiver-Z-T-1_12645	CVVHYENSTVPEKK	HexNAc4Hex5NeuGc2	CVVHYENSTVPEKK	HexNAc4Hex5NeuGc2			CVVHYENSTVPEKK	HexNAc4Hex5NeuGc2	CVVHYENSTVPEKK	HexNAc4Hex5NeuGc2
MouseLiver-Z-T-1_12646	NSTTLVMHMK	HexNAc2Hex5	NSTTLVMHMK	HexNAc2Hex5	NSTTLVMHMK	HexNAc2Hex5	NSTTLVMHMK	HexNAc2Hex5	NSTTLVMHMK	HexNAc2Hex5	NSTTLVMHMK	HexNAc2Hex5
MouseLiver-Z-T-1_12650									CVVHYENSTVPEKK	HexNAc4Hex5NeuGc2+Cation:Fe[III]
MouseLiver-Z-T-1_12651									CVVHYENSTVPEKK	HexNAc4Hex5NeuGc2+Cation:Fe[III]
MouseLiver-Z-T-1_12652									NSTTLVMHMK	HexNAc2Hex5+Cation:Fe[III]
MouseLiver-Z-T-1_12653									SPGAQDNVSVSQGMR	HexNAc2Hex9+Cation:Fe[III]
MouseLiver-Z-T-1_12655	AFSGSPNLTK	HexNAc2Hex8	AFSGSPNLTK	HexNAc2Hex8			AFSGSPNLTK	HexNAc2Hex8	AFSGSPNLTK	HexNAc2Hex8	AFSGSPNLTK	HexNAc2Hex8
MouseLiver-Z-T-1_12656			NLTNMSK	HexNAc4Hex5NeuGc2
MouseLiver-Z-T-1_12660			NLTNMSK	HexNAc4Hex5NeuGc2					NLTNMSK	HexNAc4Hex5NeuGc2
MouseLiver-Z-T-1_12662			KTNQSCELVIDSTEK	HexNAc2Hex9	KTNQSCELVIDSTEK	HexNAc2Hex9			KTNQSCELVIDSTEK	HexNAc2Hex9	KTNQSCELVIDSTEK	HexNAc2Hex9
MouseLiver-Z-T-1_12665	AFSGSPNLTK	HexNAc2Hex9	AFSGSPNLTK	HexNAc2Hex9	AFSGSPNLTK	HexNAc2Hex9	AFSGSPNLTK	HexNAc2Hex9	AFSGSPNLTK	HexNAc2Hex9	AFSGSPNLTK	HexNAc2Hex9
MouseLiver-Z-T-1_12666	SPGAQDNVSVSQGMR	HexNAc2Hex8	SPGAQDNVSVSQGMR	HexNAc2Hex8	SPGAQDNVSVSQGMR	HexNAc2Hex8	SPGAQDNVSVSQGMR	HexNAc2Hex8	SPGAQDNVSVSQGMR	HexNAc2Hex8	SPGAQDNVSVSQGMR	HexNAc2Hex8
MouseLiver-Z-T-1_12667			NSTTLVMHMK	HexNAc2Hex6	NSTTLVMHMK	HexNAc2Hex6			NSTTLVMHMK	HexNAc2Hex6	NSTTLVMHMK	HexNAc2Hex6
MouseLiver-Z-T-1_12670									CVVHYENSTVPEKK	HexNAc4Hex5FucNeuGc2
MouseLiver-Z-T-1_12672	FNFSK	HexNAc2Hex9													56	151
MouseLiver-Z-T-1_12673	LRPLFNK	HexNAc2Hex5	LRPLFNK	HexNAc2Hex5
MouseLiver-Z-T-1_12675	CVVHYENSTVPEKK	HexNAc4Hex5NeuGc2	CVVHYENSTVPEKK	HexNAc4Hex5NeuGc2			CVVHYENSTVPEKK	HexNAc4Hex5NeuGc2	CVVHYENSTVPEKK	HexNAc4Hex5NeuGc2
MouseLiver-Z-T-1_12679	NSTTLVMHMK	HexNAc2Hex5	NSTTLVMHMK	HexNAc2Hex5	NSTTLVMHMK	HexNAc2Hex5	NSTTLVMHMK	HexNAc2Hex5	NSTTLVMHMK	HexNAc2Hex5	NSTTLVMHMK	HexNAc2Hex5
MouseLiver-Z-T-1_12680	NLTNMSK	HexNAc4Hex5NeuGc2	NLTNMSK	HexNAc4Hex5NeuGc2			NLTNMSK	HexNAc4Hex5NeuGc2	NLTNMSK	HexNAc4Hex5NeuGc2	NLTNMSK	HexNAc4Hex5NeuGc2
MouseLiver-Z-T-1_12683	SPGAQDNVSVSQGMR	HexNAc2Hex9	SPGAQDNVSVSQGMR	HexNAc2Hex9	SPGAQDNVSVSQGMR	HexNAc2Hex9	SPGAQDNVSVSQGMR	HexNAc2Hex9	SPGAQDNVSVSQGMR	HexNAc2Hex9	SPGAQDNVSVSQGMR	HexNAc2Hex9
MouseLiver-Z-T-1_12685											TNATLQAEK	HexNAc2Hex7
MouseLiver-Z-T-1_12686	AFSGSPNLTK	HexNAc2Hex8	AFSGSPNLTK	HexNAc2Hex8	AFSGSPNLTK	HexNAc2Hex8			AFSGSPNLTK	HexNAc2Hex8	AFSGSPNLTK	HexNAc2Hex8
MouseLiver-Z-T-1_12690									SPGAQDNVSVSQGMR	HexNAc2Hex8+Cation:N(1)H(4)
MouseLiver-Z-T-1_12692	SPGAQDNVSVSQGMR	HexNAc2Hex8	SPGAQDNVSVSQGMR	HexNAc2Hex8	SPGAQDNVSVSQGMR	HexNAc2Hex8	SPGAQDNVSVSQGMR	HexNAc2Hex8	SPGAQDNVSVSQGMR	HexNAc2Hex8
MouseLiver-Z-T-1_12693	LRPLFNK	HexNAc3Hex4							LRPLFNK	HexNAc3Hex4
MouseLiver-Z-T-1_12696									SPGAQDNVSVSQGMR	HexNAc2Hex8+Cation:Fe[III]
MouseLiver-Z-T-1_12698	FNFSK	HexNAc2Hex8													55	471	-pGlyco
MouseLiver-Z-T-1_12703									SPGAQDNVSVSQGMR	HexNAc2Hex9+Cation:N(1)H(4)
MouseLiver-Z-T-1_12706	TVNVSVPK	HexNAc2Hex5	TVNVSVPK	HexNAc2Hex5	TVNVSVPK	HexNAc2Hex5	TVNVSVPK	HexNAc2Hex5	TVNVSVPK	HexNAc2Hex5	TVNVSVPK	HexNAc2Hex5
MouseLiver-Z-T-1_12710	NSTTLVMHMK	HexNAc2Hex5	NSTTLVMHMK	HexNAc2Hex5	NSTTLVMHMK	HexNAc2Hex5	NSTTLVMHMK	HexNAc2Hex5	NSTTLVMHMK	HexNAc2Hex5
MouseLiver-Z-T-1_12715									NAVNCTYKNEDDCVVR	HexNAc2Hex7
MouseLiver-Z-T-1_12718			LLNQTLR	HexNAc2Hex5
MouseLiver-Z-T-1_12720									NSTTLVMHMK	HexNAc2Hex5
MouseLiver-Z-T-1_12721									NSTTLVMHMK	HexNAc2Hex5+Cation:Fe[III]
MouseLiver-Z-T-1_12723	AFSGSPNLTK	HexNAc2Hex8	AFSGSPNLTK	HexNAc2Hex8	AFSGSPNLTK	HexNAc2Hex8	AFSGSPNLTK	HexNAc2Hex8	AFSGSPNLTK	HexNAc2Hex8	AFSGSPNLTK	HexNAc2Hex8
MouseLiver-Z-T-1_12727	SPGAQDNVSVSQGMR	HexNAc2Hex8	SPGAQDNVSVSQGMR	HexNAc2Hex8	SPGAQDNVSVSQGMR	HexNAc2Hex8	SPGAQDNVSVSQGMR	HexNAc2Hex8	SPGAQDNVSVSQGMR	HexNAc2Hex8	SPGAQDNVSVSQGMR	HexNAc2Hex8
MouseLiver-Z-T-1_12728	KTNQSCELVIDSTEK	HexNAc2Hex9	KTNQSCELVIDSTEK	HexNAc2Hex9	KTNQSCELVIDSTEK	HexNAc2Hex9	KTNQSCELVIDSTEK	HexNAc2Hex9	KTNQSCELVIDSTEK	HexNAc2Hex9	KTNQSCELVIDSTEK	HexNAc2Hex9
MouseLiver-Z-T-1_12729									SPGAQDNVSVSQGMR	HexNAc2Hex8+Cation:Fe[III]
MouseLiver-Z-T-1_12733	KTNQSCELVIDSTEK	HexNAc2Hex8	KTNQSCELVIDSTEK	HexNAc2Hex8	KTNQSCELVIDSTEK	HexNAc2Hex8	KTNQSCELVIDSTEK	HexNAc2Hex8	KTNQSCELVIDSTEK	HexNAc2Hex8	KTNQSCELVIDSTEK	HexNAc2Hex8
MouseLiver-Z-T-1_12735									CVVHYENSTVPEKK	HexNAc4Hex5FucNeuGc2
MouseLiver-Z-T-1_12736									LLNQTLR	HexNAc2Hex5+Cation:Fe[III]
MouseLiver-Z-T-1_12739	NSTTLVMHMK	HexNAc2Hex5	NSTTLVMHMK	HexNAc2Hex5	NSTTLVMHMK	HexNAc2Hex5	NSTTLVMHMK	HexNAc2Hex5	NSTTLVMHMK	HexNAc2Hex5	NSTTLVMHMK	HexNAc2Hex5
MouseLiver-Z-T-1_12744			ANATIEVK	HexNAc4Hex5NeuGc2					ANATIEVK	HexNAc4Hex5NeuGc2	ANATIEVK	HexNAc4Hex5NeuGc2
MouseLiver-Z-T-1_12751	CVVHYENSTVPEKK	HexNAc4Hex5NeuGc2	CVVHYENSTVPEKK	HexNAc4Hex5NeuGc2			CVVHYENSTVPEKK	HexNAc4Hex5NeuGc2	CVVHYENSTVPEKK	HexNAc4Hex5NeuGc2
MouseLiver-Z-T-1_12758									SPGAQDNVSVSQGMR	HexNAc2Hex8+Cation:N(1)H(4)
MouseLiver-Z-T-1_12761									SPGAQDNVSVSQGMR	HexNAc2Hex8+Cation:Fe[III]
MouseLiver-Z-T-1_12765					CHEGNGTFECGACR	HexNAc4Hex3NeuAc2
MouseLiver-Z-T-1_12766									SPGAQDNVSVSQGMR	HexNAc2Hex8
MouseLiver-Z-T-1_12769									ENGTDAVQEEEESPAEGSK	HexNAc2Hex8+Cation:N(1)H(4)
MouseLiver-Z-T-1_12771									SPGAQDNVSVSQGMR	HexNAc2Hex7+Cation:N(1)H(4)
MouseLiver-Z-T-1_12773	CVVHYENSTVPEKK	HexNAc4Hex5NeuGc2	CVVHYENSTVPEKK	HexNAc4Hex5NeuGc2			CVVHYENSTVPEKK	HexNAc4Hex5NeuGc2	CVVHYENSTVPEKK	HexNAc4Hex5NeuGc2
MouseLiver-Z-T-1_12774			SPGAQDNVSVSQGMR	HexNAc2Hex7	SPGAQDNVSVSQGMR	HexNAc2Hex7	SPGAQDNVSVSQGMR	HexNAc2Hex7	SPGAQDNVSVSQGMR	HexNAc2Hex7	SPGAQDNVSVSQGMR	HexNAc2Hex7
MouseLiver-Z-T-1_12776			NATTYPPMCSQDAAR	HexNAc2Hex8			NATTYPPMCSQDAAR	HexNAc2Hex8	NATTYPPMCSQDAAR	HexNAc2Hex8	NATTYPPMCSQDAAR	HexNAc2Hex8
MouseLiver-Z-T-1_12779	NSTTLVMHMK	HexNAc2Hex5	NSTTLVMHMK	HexNAc2Hex5	NSTTLVMHMK	HexNAc2Hex5			NSTTLVMHMK	HexNAc2Hex5
MouseLiver-Z-T-1_12784	SPGAQDNVSVSQGMR	HexNAc2Hex7	SPGAQDNVSVSQGMR	HexNAc2Hex7	SPGAQDNVSVSQGMR	HexNAc2Hex7	SPGAQDNVSVSQGMR	HexNAc2Hex7	SPGAQDNVSVSQGMR	HexNAc2Hex7
MouseLiver-Z-T-1_12785					CHEGNGTFECGACR	HexNAc2Hex9
MouseLiver-Z-T-1_12788											QVVLNCSR	HexNAc2Hex6
MouseLiver-Z-T-1_12790									ANATIEVK	HexNAc4Hex5NeuGc2+Cation:Fe[III]
MouseLiver-Z-T-1_12794	SPGAQDNVSVSQGMR	HexNAc2Hex8	SPGAQDNVSVSQGMR	HexNAc2Hex8	SPGAQDNVSVSQGMR	HexNAc2Hex8	SPGAQDNVSVSQGMR	HexNAc2Hex8	SPGAQDNVSVSQGMR	HexNAc2Hex8	SPGAQDNVSVSQGMR	HexNAc2Hex8
MouseLiver-Z-T-1_12796									NATTYPPMCSQDAAR	HexNAc2Hex8+Cation:N(1)H(4)
MouseLiver-Z-T-1_12801	NSTTLVMHMK	HexNAc2Hex5	NSTTLVMHMK	HexNAc2Hex5	NSTTLVMHMK	HexNAc2Hex5	NSTTLVMHMK	HexNAc2Hex5	NSTTLVMHMK	HexNAc2Hex5	NSTTLVMHMK	HexNAc2Hex5
MouseLiver-Z-T-1_12803	KTNQSCELVIDSTEK	HexNAc2Hex8	KTNQSCELVIDSTEK	HexNAc2Hex8	KTNQSCELVIDSTEK	HexNAc2Hex8	KTNQSCELVIDSTEK	HexNAc2Hex8	KTNQSCELVIDSTEK	HexNAc2Hex8	KTNQSCELVIDSTEK	HexNAc2Hex8
MouseLiver-Z-T-1_12816	ENGTDAVQEEEESPAEGSK	HexNAc2Hex8	ENGTDAVQEEEESPAEGSK	HexNAc2Hex8	ENGTDAVQEEEESPAEGSK	HexNAc2Hex8	ENGTDAVQEEEESPAEGSK	HexNAc2Hex8	ENGTDAVQEEEESPAEGSK	HexNAc2Hex8	ENGTDAVQEEEESPAEGSK	HexNAc2Hex8
MouseLiver-Z-T-1_12818	CVVHYENSTVPEKK	HexNAc4Hex5NeuGc2	CVVHYENSTVPEKK	HexNAc4Hex5NeuGc2			CVVHYENSTVPEKK	HexNAc4Hex5NeuGc2	CVVHYENSTVPEKK	HexNAc4Hex5NeuGc2
MouseLiver-Z-T-1_12831									ENGTDAVQEEEESPAEGSK	HexNAc2Hex8+Cation:N(1)H(4)
MouseLiver-Z-T-1_12835									NPNNNTIHPNLR	HexNAc6Hex7NeuGc2
MouseLiver-Z-T-1_12838									SPGAQDNVSVSQGMR	HexNAc2Hex7+Cation:N(1)H(4)
MouseLiver-Z-T-1_12843	CVVHYENSTVPEKK	HexNAc4Hex5NeuGc2	CVVHYENSTVPEKK	HexNAc4Hex5NeuGc2			CVVHYENSTVPEKK	HexNAc4Hex5NeuGc2	CVVHYENSTVPEKK	HexNAc4Hex5NeuGc2
MouseLiver-Z-T-1_12849			SPGAQDNVSVSQGMR	HexNAc2Hex7			SPGAQDNVSVSQGMR	HexNAc2Hex7
MouseLiver-Z-T-1_12851			NATTYPPMCSQDAAR	HexNAc2Hex8			NATTYPPMCSQDAAR	HexNAc2Hex8	NATTYPPMCSQDAAR	HexNAc2Hex8
MouseLiver-Z-T-1_12855											QVVLNCSR	HexNAc2Hex6
MouseLiver-Z-T-1_12862									NATTYPPMCSQDAAR	HexNAc2Hex8+Cation:N(1)H(4)
MouseLiver-Z-T-1_12865									SPGAQDNVSVSQGMR	HexNAc2Hex7
MouseLiver-Z-T-1_12876					KDGWNISR	HexNAc4Hex3Fuc			MAAALNATGR	HexNAc4Hex3Fuc
MouseLiver-Z-T-1_12880	SPGAQDNVSVSQGMR	HexNAc2Hex8	SPGAQDNVSVSQGMR	HexNAc2Hex8	SPGAQDNVSVSQGMR	HexNAc2Hex8	SPGAQDNVSVSQGMR	HexNAc2Hex8	SPGAQDNVSVSQGMR	HexNAc2Hex8	SPGAQDNVSVSQGMR	HexNAc2Hex8
MouseLiver-Z-T-1_12883	ENGTDAVQEEEESPAEGSK	HexNAc2Hex8	ENGTDAVQEEEESPAEGSK	HexNAc2Hex8	ENGTDAVQEEEESPAEGSK	HexNAc2Hex8	ENGTDAVQEEEESPAEGSK	HexNAc2Hex8	ENGTDAVQEEEESPAEGSK	HexNAc2Hex8	ENGTDAVQEEEESPAEGSK	HexNAc2Hex8
MouseLiver-Z-T-1_12886									NATTYPPMCSQDAAR	HexNAc2Hex9+Cation:N(1)H(4)
MouseLiver-Z-T-1_1289					TAANGTR	HexNAc2Hex6			DKNGTR	HexNAc2Hex6
MouseLiver-Z-T-1_12890	CVVHYENSTVPEKK	HexNAc4Hex5NeuGc2	CVVHYENSTVPEKK	HexNAc4Hex5NeuGc2			CVVHYENSTVPEKK	HexNAc4Hex5NeuGc2	CVVHYENSTVPEKK	HexNAc4Hex5NeuGc2	CVVHYENSTVPEKK	HexNAc4Hex5NeuGc2
MouseLiver-Z-T-1_12894									NNQTECFNHVR	HexNAc4Hex5NeuGc2
MouseLiver-Z-T-1_12906									SPGAQDNVSVSQGMR	HexNAc2Hex7+Cation:N(1)H(4)
MouseLiver-Z-T-1_12907									ENGTDAVQEEEESPAEGSK	HexNAc2Hex8+Cation:N(1)H(4)
MouseLiver-Z-T-1_12908	NNIHFPGHNYTTR	HexNAc2Hex9	NNIHFPGHNYTTR	HexNAc2Hex9	NNIHFPGHNYTTR	HexNAc2Hex9	NNIHFPGHNYTTR	HexNAc2Hex9	NNIHFPGHNYTTR	HexNAc2Hex9
MouseLiver-Z-T-1_12909					KDGWNISR	HexNAc4Hex3Fuc
MouseLiver-Z-T-1_12911	CVVHYENSTVPEKK	HexNAc4Hex5NeuGc2									CVVHYENSTVPEKK	HexNAc4Hex5NeuGc2
MouseLiver-Z-T-1_12913									SGQEDHYWLDVEKNQSAK	HexNAc3Hex4NeuGc
MouseLiver-Z-T-1_12924	NNIHFPGHNYTTR	HexNAc2Hex9	NNIHFPGHNYTTR	HexNAc2Hex9	NNIHFPGHNYTTR	HexNAc2Hex9			NNIHFPGHNYTTR	HexNAc2Hex9
MouseLiver-Z-T-1_12926			TVNVSVPK	HexNAc3Hex3					TVNVSVPK	HexNAc3Hex3
MouseLiver-Z-T-1_12928									ENGTDAVQEEEESPAEGSK	HexNAc2Hex7+Cation:N(1)H(4)
MouseLiver-Z-T-1_12933									NATTYPPMCSQDAAR	HexNAc2Hex8+Cation:N(1)H(4)
MouseLiver-Z-T-1_12938	SPGAQDNVSVSQGMR	HexNAc2Hex7	SPGAQDNVSVSQGMR	HexNAc2Hex7			SPGAQDNVSVSQGMR	HexNAc2Hex7
MouseLiver-Z-T-1_12941			NATTYPPMCSQDAAR	HexNAc2Hex8			NATTYPPMCSQDAAR	HexNAc2Hex8
MouseLiver-Z-T-1_12942					MRSPGAQDNVSVSQGMR	HexNAc2Hex8			MRSPGAQDNVSVSQGMR	HexNAc2Hex8
MouseLiver-Z-T-1_12944											TNATLQAEK	HexNAc4Hex3Fuc
MouseLiver-Z-T-1_12950	ENGTDAVQEEEESPAEGSK	HexNAc2Hex8			ENGTDAVQEEEESPAEGSK	HexNAc2Hex8	ENGTDAVQEEEESPAEGSK	HexNAc2Hex8	ENGTDAVQEEEESPAEGSK	HexNAc2Hex8	ENGTDAVQEEEESPAEGSK	HexNAc2Hex8
MouseLiver-Z-T-1_12951	ENGTDAVQEEEESPAEGSK	HexNAc2Hex7	ENGTDAVQEEEESPAEGSK	HexNAc2Hex7	ENGTDAVQEEEESPAEGSK	HexNAc2Hex7	ENGTDAVQEEEESPAEGSK	HexNAc2Hex7	ENGTDAVQEEEESPAEGSK	HexNAc2Hex7	ENGTDAVQEEEESPAEGSK	HexNAc2Hex7
MouseLiver-Z-T-1_12953			SPGAQDNVSVSQGMR	HexNAc2Hex6					SPGAQDNVSVSQGMR	HexNAc2Hex6
MouseLiver-Z-T-1_12956			LLNQTLR	HexNAc4Hex3					LLNQTLR	HexNAc4Hex3
MouseLiver-Z-T-1_12966									SPGAQDNVSVSQGMR	HexNAc2Hex6+Cation:N(1)H(4)
MouseLiver-Z-T-1_12967									NCSTQHFPR	HexNAc4Hex5NeuGc3
MouseLiver-Z-T-1_12970	NNIHFPGHNYTTR	HexNAc2Hex9	NNIHFPGHNYTTR	HexNAc2Hex9	NNIHFPGHNYTTR	HexNAc2Hex9	NNIHFPGHNYTTR	HexNAc2Hex9	NNIHFPGHNYTTR	HexNAc2Hex9
MouseLiver-Z-T-1_12971	CVVHYENSTVPEKK	HexNAc4Hex5NeuGc2	CVVHYENSTVPEKK	HexNAc4Hex5NeuGc2					CVVHYENSTVPEKK	HexNAc4Hex5NeuGc2
MouseLiver-Z-T-1_12973			LLNQTLR	HexNAc4Hex3					LLNQTLR	HexNAc4Hex3
MouseLiver-Z-T-1_12977	CVVHYENSTVPEKK	HexNAc4Hex5NeuGc2	CVVHYENSTVPEKK	HexNAc4Hex5NeuGc2			CVVHYENSTVPEKK	HexNAc4Hex5NeuGc2	CVVHYENSTVPEKK	HexNAc4Hex6FucNeuGc
MouseLiver-Z-T-1_12991	SPGAQDNVSVSQGMR	HexNAc2Hex6	SPGAQDNVSVSQGMR	HexNAc2Hex6	SPGAQDNVSVSQGMR	HexNAc2Hex6	SPGAQDNVSVSQGMR	HexNAc2Hex6	SPGAQDNVSVSQGMR	HexNAc2Hex6
MouseLiver-Z-T-1_12992	GNTTAIDKEIAR	HexNAc4Hex5NeuGc	GNTTAIDKEIAR	HexNAc4Hex5NeuGc			GNTTAIDKEIAR	HexNAc4Hex5NeuGc	GNTTAIDKEIAR	HexNAc4Hex5NeuGc	GNTTAIDKEIAR	HexNAc4Hex5NeuGc
MouseLiver-Z-T-1_12993			VFGSQNLTTVK	HexNAc2Hex9			VFGSQNLTTVK	HexNAc2Hex9	VFGSQNLTTVK	HexNAc2Hex9
MouseLiver-Z-T-1_12994											QVVLNCSR	HexNAc2Hex5
MouseLiver-Z-T-1_12996	IMESHPNGTFSAK	HexNAc3Hex6FucNeuGc	IMESHPNGTFSAK	HexNAc3Hex6Fuc					IMESHPNGTFSAK	HexNAc3Hex6FucNeuGc
MouseLiver-Z-T-1_12999											QVVLNCSR	HexNAc2Hex5
MouseLiver-Z-T-1_13002									ENGTDAVQEEEESPAEGSK	HexNAc2Hex7+Cation:N(1)H(4)
MouseLiver-Z-T-1_13004	LASNVTFK	HexNAc2Hex5	LASNVTFK	HexNAc2Hex5			LASNVTFK	HexNAc2Hex5			LASNVTFK	HexNAc2Hex5
MouseLiver-Z-T-1_13005									ENGTDAVQEEEESPAEGSK	HexNAc2Hex6+Cation:N(1)H(4)
MouseLiver-Z-T-1_13006									GNTTAIDKEIAR	HexNAc4Hex5FucNeuGc
MouseLiver-Z-T-1_13016									CPMAGISHTTWHSNR	HexNAc2Hex6
MouseLiver-Z-T-1_13019	ENGTDAVQEEEESPAEGSK	HexNAc2Hex7	ENGTDAVQEEEESPAEGSK	HexNAc2Hex7	ENGTDAVQEEEESPAEGSK	HexNAc2Hex7	ENGTDAVQEEEESPAEGSK	HexNAc2Hex7	ENGTDAVQEEEESPAEGSK	HexNAc2Hex7	ENGTDAVQEEEESPAEGSK	HexNAc2Hex7
MouseLiver-Z-T-1_13023									GNTTAIDKEIAR	HexNAc4Hex5NeuGc+Cation:Fe[III]
MouseLiver-Z-T-1_13025			LLNQTLR	HexNAc4Hex3
MouseLiver-Z-T-1_13026	ENGTDAVQEEEESPAEGSK	HexNAc2Hex6	ENGTDAVQEEEESPAEGSK	HexNAc2Hex6	ENGTDAVQEEEESPAEGSK	HexNAc2Hex6	ENGTDAVQEEEESPAEGSK	HexNAc2Hex6	ENGTDAVQEEEESPAEGSK	HexNAc2Hex6	ENGTDAVQEEEESPAEGSK	HexNAc2Hex6
MouseLiver-Z-T-1_13027			HPANECAPYQFR	HexNAc2Hex9	GAAWEEPSSGNGTAR	HexNAc2Hex9	HPANECAPYQFR	HexNAc2Hex9
MouseLiver-Z-T-1_13030									GNTTAIDKEIAR	HexNAc4Hex5NeuGc
MouseLiver-Z-T-1_13035			NCSTQHFPR	HexNAc4Hex5NeuGc3
MouseLiver-Z-T-1_13039	NVTVVLR	HexNAc2Hex9	NVTVVLR	HexNAc2Hex9	NVTVVLR	HexNAc2Hex9	NVTVVLR	HexNAc2Hex9	NVTVVLR	HexNAc2Hex9	NVTVVLR	HexNAc2Hex9
MouseLiver-Z-T-1_13040									NATTYPPMCSQDAAR	HexNAc2Hex8+Cation:N(1)H(4)
MouseLiver-Z-T-1_13041			CVVHYENSTVPEKK	HexNAc4Hex5NeuGc2					CVVHYENSTVPEKK	HexNAc4Hex6FucNeuGc
MouseLiver-Z-T-1_13044									SPGAQDNVSVSQGMR	HexNAc2Hex6+Cation:N(1)H(4)
MouseLiver-Z-T-1_13045									NPNNNTIHPNLR	HexNAc6Hex7NeuGc2
MouseLiver-Z-T-1_13047	LNGTDPIVAADSKR	HexNAc2Hex9	LNGTDPIVAADSKR	HexNAc2Hex9	LNGTDPIVAADSKR	HexNAc2Hex9	LNGTDPIVAADSKR	HexNAc2Hex9	LNGTDPIVAADSKR	HexNAc2Hex9	LNGTDPIVAADSKR	HexNAc2Hex9
MouseLiver-Z-T-1_13049			KLNYTLK	HexNAc3Hex6NeuGc
MouseLiver-Z-T-1_13053			CVVHYENSTVPEKK	HexNAc4Hex5NeuGc2					CVVHYENSTVPEKK	HexNAc4Hex6FucNeuGc
MouseLiver-Z-T-1_13056	LNGTDPIVAADSKR	HexNAc2Hex10	LNGTDPIVAADSKR	HexNAc2Hex10			LNGTDPIVAADSKR	HexNAc2Hex10	LNGTDPIVAADSKR	HexNAc2Hex10	LNGTDPIVAADSKR	HexNAc2Hex10
MouseLiver-Z-T-1_13058	VFGSQNLTTVK	HexNAc4Hex4FucNeuAc													54	398
MouseLiver-Z-T-1_13063	GNTTAIDKEIAR	HexNAc4Hex5NeuGc	GNTTAIDKEIAR	HexNAc4Hex5NeuGc			GNTTAIDKEIAR	HexNAc4Hex5NeuGc	GNTTAIDKEIAR	HexNAc4Hex5NeuGc	GNTTAIDKEIAR	HexNAc4Hex5NeuGc
MouseLiver-Z-T-1_13070									ENGTDAVQEEEESPAEGSK	HexNAc2Hex7+Cation:N(1)H(4)
MouseLiver-Z-T-1_13079			HPANECAPYQFR	HexNAc2Hex8	GAAWEEPSSGNGTAR	HexNAc2Hex8	HPANECAPYQFR	HexNAc2Hex8
MouseLiver-Z-T-1_13083	KLNYTLK	HexNAc3Hex6NeuGc	KLNYTLK	HexNAc3Hex6NeuGc			KLNYTLK	HexNAc3Hex6NeuGc	KLNYTLK	HexNAc3Hex6NeuGc	KLNYTLK	HexNAc3Hex6NeuGc
MouseLiver-Z-T-1_13084									ENGTDAVQEEEESPAEGSK	HexNAc2Hex6+Cation:N(1)H(4)
MouseLiver-Z-T-1_13093	LNGTDPIVAADSKR	HexNAc2Hex9	LNGTDPIVAADSKR	HexNAc2Hex9
MouseLiver-Z-T-1_13094			NLTNMSK	HexNAc4Hex5NeuGc2			NLTNMSK	HexNAc4Hex5NeuGc2
MouseLiver-Z-T-1_13099	ENGTDAVQEEEESPAEGSK	HexNAc2Hex6	ENGTDAVQEEEESPAEGSK	HexNAc2Hex6	ENGTDAVQEEEESPAEGSK	HexNAc2Hex6	ENGTDAVQEEEESPAEGSK	HexNAc2Hex6	ENGTDAVQEEEESPAEGSK	HexNAc2Hex6	ENGTDAVQEEEESPAEGSK	HexNAc2Hex6
MouseLiver-Z-T-1_13100	EGNFTSTFDKK	HexNAc2Hex9	EGNFTSTFDKK	HexNAc2Hex9	EGNFTSTFDKK	HexNAc2Hex9	EGNFTSTFDKK	HexNAc2Hex9	EGNFTSTFDKK	HexNAc2Hex9	EGNFTSTFDKK	HexNAc2Hex9
MouseLiver-Z-T-1_13101			HPANECAPYQFR	HexNAc2Hex9	GAAWEEPSSGNGTAR	HexNAc2Hex9	HPANECAPYQFR	HexNAc2Hex9
MouseLiver-Z-T-1_13104			NCSTQHFPR	HexNAc4Hex5NeuGc3
MouseLiver-Z-T-1_13111									NATTYPPMCSQDAAR	HexNAc2Hex8+Cation:N(1)H(4)
MouseLiver-Z-T-1_13113			EGNFTSTFDKK	HexNAc2Hex10
MouseLiver-Z-T-1_13118					ENGTDAVQEEEESPAEGSK	HexNAc2Hex6			ENGTDAVQEEEESPAEGSK	HexNAc2Hex6
MouseLiver-Z-T-1_13120			KLNYTLK	HexNAc4Hex5NeuGc
MouseLiver-Z-T-1_13122	LNGTDPIVAADSKR	HexNAc2Hex9	LNGTDPIVAADSKR	HexNAc2Hex9	LNGTDPIVAADSKR	HexNAc2Hex9	LNGTDPIVAADSKR	HexNAc2Hex9	LNGTDPIVAADSKR	HexNAc2Hex9	LNGTDPIVAADSKR	HexNAc2Hex9
MouseLiver-Z-T-1_13124			VFGSQNLTTVK	HexNAc2Hex8
MouseLiver-Z-T-1_13127	KLNYTLK	HexNAc3Hex6NeuGc	KLNYTLK	HexNAc3Hex6NeuGc			KLNYTLK	HexNAc3Hex6NeuGc	KLNYTLK	HexNAc3Hex6NeuGc	KLNYTLK	HexNAc3Hex6NeuGc
MouseLiver-Z-T-1_13133			EGNFTSTFDKK	HexNAc2Hex8							EGNFTSTFDKK	HexNAc2Hex8
MouseLiver-Z-T-1_13134	LNGTDPIVAADSKR	HexNAc2Hex10	LNGTDPIVAADSKR	HexNAc2Hex10					LNGTDPIVAADSKR	HexNAc2Hex10	LNGTDPIVAADSKR	HexNAc2Hex10
MouseLiver-Z-T-1_13138									LVTQTIPCNK	HexNAc5Hex9Fuc+Cation:N(1)H(4)
MouseLiver-Z-T-1_13140	NPNNNTIHPNLR	HexNAc5Hex6NeuGc2	NPNNNTIHPNLR	HexNAc5Hex6NeuGc2					NPNNNTIHPNLR	HexNAc5Hex6NeuGc2
MouseLiver-Z-T-1_13141	GNTTAIDKEIAR	HexNAc4Hex5NeuGc	GNTTAIDKEIAR	HexNAc4Hex5NeuGc					GNTTAIDKEIAR	HexNAc4Hex5NeuGc	GNTTAIDKEIAR	HexNAc4Hex5NeuGc
MouseLiver-Z-T-1_13147	LNGTDPIVAADSKR	HexNAc2Hex8	LNGTDPIVAADSKR	HexNAc2Hex8	LNGTDPIVAADSKR	HexNAc2Hex8	LNGTDPIVAADSKR	HexNAc2Hex8	LNGTDPIVAADSKR	HexNAc2Hex8	LNGTDPIVAADSKR	HexNAc2Hex8
MouseLiver-Z-T-1_13154									ENGTDAVQEEEESPAEGSK	HexNAc2Hex6+Cation:N(1)H(4)
MouseLiver-Z-T-1_13155									LVTQTIPCNK	HexNAc5Hex6NeuGc2+Cation:N(1)H(4)
MouseLiver-Z-T-1_13163	KLNYTLK	HexNAc3Hex6NeuGc	KLNYTLK	HexNAc3Hex6NeuGc			KLNYTLK	HexNAc3Hex6NeuGc			KLNYTLK	HexNAc3Hex6NeuGc
MouseLiver-Z-T-1_13164			HPANECAPYQFR	HexNAc2Hex8	GAAWEEPSSGNGTAR	HexNAc2Hex8	HPANECAPYQFR	HexNAc2Hex8
MouseLiver-Z-T-1_13166			NPNNNTIHPNLR	HexNAc5Hex6NeuGc2
MouseLiver-Z-T-1_13167					ENGTDAVQEEEESPAEGSK	HexNAc4Hex3Fuc
MouseLiver-Z-T-1_13170	EGNFTSTFDKK	HexNAc2Hex9	EGNFTSTFDKK	HexNAc2Hex9	EGNFTSTFDKK	HexNAc2Hex9	EGNFTSTFDKK	HexNAc2Hex9	EGNFTSTFDKK	HexNAc2Hex9	EGNFTSTFDKK	HexNAc2Hex9
MouseLiver-Z-T-1_13172	IMESHPNGTFSAK	HexNAc3Hex5FucNeuGc	IMESHPNGTFSAK	HexNAc3Hex5Fuc			IMESHPNGTFSAK	HexNAc3Hex5FucNeuGc	IMESHPNGTFSAK	HexNAc3Hex5FucNeuGc	IMESHPNGTFSAK	HexNAc3Hex5FucNeuGc
MouseLiver-Z-T-1_13173			HPANECAPYQFR	HexNAc2Hex9			HPANECAPYQFR	HexNAc2Hex9
MouseLiver-Z-T-1_13178			NCSTQHFPR	HexNAc4Hex5NeuGc3			NCSTQHFPR	HexNAc4Hex5NeuGc3	NCSTQHFPR	HexNAc4Hex5NeuGc3	NCSTQHFPR	HexNAc4Hex5NeuGc3
MouseLiver-Z-T-1_13180									NATTYPPMCSQDAAR	HexNAc2Hex8+Cation:N(1)H(4)
MouseLiver-Z-T-1_13186					KDGWNISR	HexNAc4Hex3			MAAALNATGR	HexNAc4Hex3
MouseLiver-Z-T-1_13187									GNTTAIDKEIAR	HexNAc4Hex5FucNeuGc
MouseLiver-Z-T-1_13192	ENGTDAVQEEEESPAEGSK	HexNAc2Hex6	ENGTDAVQEEEESPAEGSK	HexNAc2Hex6	ENGTDAVQEEEESPAEGSK	HexNAc2Hex6	ENGTDAVQEEEESPAEGSK	HexNAc2Hex6	ENGTDAVQEEEESPAEGSK	HexNAc2Hex6
MouseLiver-Z-T-1_13196	KLNYTLK	HexNAc4Hex5NeuGc	KLNYTLK	HexNAc4Hex5NeuGc			KLNYTLK	HexNAc4Hex5NeuGc	KLNYTLK	HexNAc4Hex5NeuGc
MouseLiver-Z-T-1_13197			EGNFTSTFDKK	HexNAc2Hex8	EGNFTSTFDKK	HexNAc2Hex8			EGNFTSTFDKK	HexNAc2Hex8	EGNFTSTFDKK	HexNAc2Hex8
MouseLiver-Z-T-1_13201									NCSAATPAPAPAGPASHAELR	HexNAc2Hex8
MouseLiver-Z-T-1_13205			GNTTAIDKEIAR	HexNAc4Hex4NeuGc					GNTTAIDKEIAR	HexNAc4Hex4NeuGc
MouseLiver-Z-T-1_13215									GNTTAIDKEIAR	HexNAc4Hex5NeuGc
MouseLiver-Z-T-1_13223							NATTYPPMCSQDAAR	HexNAc2Hex8	ENGTDAVQEEEESPAEGSK	HexNAc2Hex6+Cation:N(1)H(4)
MouseLiver-Z-T-1_13227					NATTYPPMCSQDAAR	HexNAc4Hex3Fuc2NeuAc			NATTYPPMCSQDAAR	HexNAc2Hex9+Cation:N(1)H(4)
MouseLiver-Z-T-1_13229									ENGTDAVQEEEESPAEGSK	HexNAc2Hex6+Cation:N(1)H(4)
MouseLiver-Z-T-1_13231			HPANECAPYQFR	HexNAc2Hex8	GAAWEEPSSGNGTAR	HexNAc2Hex8	HPANECAPYQFR	HexNAc2Hex8
MouseLiver-Z-T-1_13232	EGNFTSTFDKK	HexNAc2Hex9	EGNFTSTFDKK	HexNAc2Hex9	EGNFTSTFDKK	HexNAc2Hex9	EGNFTSTFDKK	HexNAc2Hex9	EGNFTSTFDKK	HexNAc2Hex9	EGNFTSTFDKK	HexNAc2Hex9
MouseLiver-Z-T-1_13233	LNGTDPIVAADSKR	HexNAc2Hex9	LNGTDPIVAADSKR	HexNAc2Hex9	LNGTDPIVAADSKR	HexNAc2Hex9			LNGTDPIVAADSKR	HexNAc2Hex9	LNGTDPIVAADSKR	HexNAc2Hex9
MouseLiver-Z-T-1_13245			NCSTQHFPR	HexNAc4Hex5NeuGc3					NCSTQHFPR	HexNAc4Hex6FucNeuGc2
MouseLiver-Z-T-1_13248	NPNNNTIHPNLR	HexNAc5Hex6NeuGc2	NPNNNTIHPNLR	HexNAc5Hex6NeuGc2					NPNNNTIHPNLR	HexNAc5Hex6NeuGc2
MouseLiver-Z-T-1_13249			NPNNNTIHPNLR	HexNAc5Hex6NeuGc2					NPNNNTIHPNLR	HexNAc5Hex6NeuGc2
MouseLiver-Z-T-1_13250			IMESHPNGTFSAK	HexNAc4Hex4Fuc	IMESHPNGTFSAK	HexNAc4Hex3NeuGc2			IMESHPNGTFSAK	HexNAc4Hex4FucNeuGc
MouseLiver-Z-T-1_13255											KDGWNISR	HexNAc4Hex3
MouseLiver-Z-T-1_13256									GNTTAIDKEIAR	HexNAc4Hex5FucNeuGc
MouseLiver-Z-T-1_13270			HPANECAPYQFR	HexNAc2Hex7
MouseLiver-Z-T-1_13272	DNTTCYEFKK	HexNAc4Hex5NeuGc	DNTTCYEFKK	HexNAc4Hex5NeuGc			DNTTCYEFKK	HexNAc4Hex5NeuGc	DNTTCYEFKK	HexNAc4Hex5NeuGc	DNTTCYEFKK	HexNAc4Hex5NeuGc
MouseLiver-Z-T-1_13273	KLNYTLK	HexNAc3Hex5NeuGc	KLNYTLK	HexNAc3Hex5NeuGc			KLNYTLK	HexNAc3Hex5NeuGc	KLNYTLK	HexNAc3Hex5NeuGc	KLNYTLK	HexNAc3Hex5NeuGc
MouseLiver-Z-T-1_13279									NATTYPPMCSQDAAR	HexNAc2Hex8+Cation:N(1)H(4)
MouseLiver-Z-T-1_13282			DKVTFINTTR	HexNAc2Hex9
MouseLiver-Z-T-1_13284	GNTTAIDKEIAR	HexNAc4Hex5NeuGc	GNTTAIDKEIAR	HexNAc4Hex5NeuGc			GNTTAIDKEIAR	HexNAc4Hex5NeuGc	GNTTAIDKEIAR	HexNAc4Hex5NeuGc	GNTTAIDKEIAR	HexNAc4Hex5NeuGc
MouseLiver-Z-T-1_13293	KLNYTLK	HexNAc3Hex5NeuGc	KLNYTLK	HexNAc3Hex5NeuGc			KLNYTLK	HexNAc3Hex5NeuGc
MouseLiver-Z-T-1_13299									GNTTAIDKEIAR	HexNAc4Hex5NeuGc+Cation:Fe[III]
MouseLiver-Z-T-1_13306			NATTYPPMCSQDAAR	HexNAc2Hex8			NATTYPPMCSQDAAR	HexNAc2Hex8
MouseLiver-Z-T-1_13314			NCSTQHFPR	HexNAc4Hex5NeuGc3
MouseLiver-Z-T-1_13316			NPNNNTIHPNLR	HexNAc5Hex6NeuGc2					NPNNNTIHPNLR	HexNAc5Hex7FucNeuGc
MouseLiver-Z-T-1_13319	KLNYTLK	HexNAc3Hex6NeuGc	KLNYTLK	HexNAc3Hex6NeuGc			KLNYTLK	HexNAc3Hex6NeuGc	KLNYTLK	HexNAc3Hex6NeuGc	KLNYTLK	HexNAc3Hex6NeuGc
MouseLiver-Z-T-1_13320											ARGADLMNK	HexNAc4Hex3
MouseLiver-Z-T-1_13324					KDGWNISR	HexNAc4Hex3
MouseLiver-Z-T-1_13325					NCSAATPAPAPAGPASHAELR	HexNAc2Hex6	NCSAATPAPAPAGPASHAELR	HexNAc2Hex6	NCSAATPAPAPAGPASHAELR	HexNAc2Hex6
MouseLiver-Z-T-1_13338			HPANECAPYQFR	HexNAc2Hex7			HPANECAPYQFR	HexNAc2Hex7
MouseLiver-Z-T-1_13339									ENGTDAVQEEEESPAEGSK	HexNAc5Hex3
MouseLiver-Z-T-1_13341	KLNYTLK	HexNAc3Hex5NeuGc	KLNYTLK	HexNAc3Hex5NeuGc			KLNYTLK	HexNAc3Hex5NeuGc	KLNYTLK	HexNAc3Hex5NeuGc	KLNYTLK	HexNAc3Hex5NeuGc
MouseLiver-Z-T-1_13344			DNTTCYEFKK	HexNAc3Hex6NeuGc
MouseLiver-Z-T-1_13348	GNTTAIDKEIAR	HexNAc4Hex5NeuGc	GNTTAIDKEIAR	HexNAc4Hex5NeuGc	ENGTDAVQEEEESPAEGSK	HexNAc2Hex5	GNTTAIDKEIAR	HexNAc4Hex5NeuGc	GNTTAIDKEIAR	HexNAc4Hex5NeuGc	GNTTAIDKEIAR	HexNAc4Hex5NeuGc
MouseLiver-Z-T-1_13351									ENGTDAVQEEEESPAEGSK	HexNAc2Hex5+Cation:N(1)H(4)
MouseLiver-Z-T-1_13353									NATTYPPMCSQDAAR	HexNAc2Hex8+Cation:N(1)H(4)
MouseLiver-Z-T-1_13354			IMESHPNGTFSAK	HexNAc3Hex4Fuc					IMESHPNGTFSAK	HexNAc3Hex4FucNeuGc
MouseLiver-Z-T-1_13359	KLNYTLK	HexNAc3Hex5NeuGc	KLNYTLK	HexNAc3Hex5NeuGc			KLNYTLK	HexNAc3Hex5NeuGc	KLNYTLK	HexNAc3Hex5NeuGc
MouseLiver-Z-T-1_13368									GNTTAIDKEIAR	HexNAc4Hex5NeuGc+Cation:Fe[III]
MouseLiver-Z-T-1_13380									VLTNQESPYQNHTGR	HexNAc4Hex5FucNeuGc2
MouseLiver-Z-T-1_13383			LNITQEGPK	HexNAc2Hex5					LNITQEGPK	HexNAc2Hex5	LNITQEGPK	HexNAc2Hex5
MouseLiver-Z-T-1_13386			LNITQEGPK	HexNAc2Hex5					LNITQEGPK	HexNAc2Hex5	LNITQEGPK	HexNAc2Hex5
MouseLiver-Z-T-1_13393	KLNYTLK	HexNAc3Hex6NeuGc	KLNYTLK	HexNAc3Hex6NeuGc			KLNYTLK	HexNAc3Hex6NeuGc			KLNYTLK	HexNAc3Hex6NeuGc
MouseLiver-Z-T-1_13394	NPNNNTIHPNLR	HexNAc5Hex6NeuGc2	NPNNNTIHPNLR	HexNAc5Hex6NeuGc2					NPNNNTIHPNLR	HexNAc5Hex7FucNeuGc
MouseLiver-Z-T-1_13398									NCSTQHFPR	HexNAc4Hex6FucNeuGc2
MouseLiver-Z-T-1_13400					NCSAATPAPAPAGPASHAELR	HexNAc2Hex6			NCSAATPAPAPAGPASHAELR	HexNAc2Hex6
MouseLiver-Z-T-1_13406									LVTQTIPCNK	HexNAc5Hex6NeuAcNeuGc+Cation:N(1)H(4)
MouseLiver-Z-T-1_13407					ENGTDAVQEEEESPAEGSK	HexNAc2Hex5			ENGTDAVQEEEESPAEGSK	HexNAc2Hex5
MouseLiver-Z-T-1_13409	KLNYTLK	HexNAc3Hex5NeuGc	KLNYTLK	HexNAc3Hex5NeuGc					KLNYTLK	HexNAc3Hex5NeuGc
MouseLiver-Z-T-1_13415	KENSSEICSNNGECVCGQCVCR	HexNAc2Hex8	KENSSEICSNNGECVCGQCVCR	HexNAc2Hex8	KENSSEICSNNGECVCGQCVCR	HexNAc2Hex8	KENSSEICSNNGECVCGQCVCR	HexNAc2Hex8	KENSSEICSNNGECVCGQCVCR	HexNAc2Hex8	KENSSEICSNNGECVCGQCVCR	HexNAc2Hex8
MouseLiver-Z-T-1_13417			ALSPNSTISSAPK	HexNAc2Hex8					ALSPNSTISSAPK	HexNAc2Hex8
MouseLiver-Z-T-1_13420	ENGTDAVQEEEESPAEGSK	HexNAc2Hex5	ENGTDAVQEEEESPAEGSK	HexNAc2Hex5	ENGTDAVQEEEESPAEGSK	HexNAc2Hex5	ENGTDAVQEEEESPAEGSK	HexNAc2Hex5	ENGTDAVQEEEESPAEGSK	HexNAc2Hex5	ENGTDAVQEEEESPAEGSK	HexNAc2Hex5
MouseLiver-Z-T-1_13424									NATTYPPMCSQDAAR	HexNAc2Hex8
MouseLiver-Z-T-1_13427			NPNNNTIHPNLR	HexNAc4Hex5NeuGc2					NPNNNTIHPNLR	HexNAc4Hex5NeuGc2
MouseLiver-Z-T-1_13428									NATTYPPMCSQDAAR	HexNAc2Hex8+Cation:N(1)H(4)
MouseLiver-Z-T-1_13429			ALSPNSTISSAPK	HexNAc2Hex8	ALSPNSTISSAPK	HexNAc2Hex8			ALSPNSTISSAPK	HexNAc2Hex8
MouseLiver-Z-T-1_13438									NATLVNEADK	HexNAc5Hex4NeuGc3+Cation:N(1)H(4)
MouseLiver-Z-T-1_13442									ALSPNSTISSAPK	HexNAc2Hex8+Cation:N(1)H(4)
MouseLiver-Z-T-1_13453			DNTTCYEFKK	HexNAc3Hex5NeuGc			DNTTCYEFKK	HexNAc3Hex5NeuGc	DNTTCYEFKK	HexNAc3Hex5NeuGc
MouseLiver-Z-T-1_13456	EASNHSSGAGLVQINK	HexNAc4Hex5NeuGc	EASNHSSGAGLVQINK	HexNAc4Hex5NeuGc					EASNHSSGAGLVQINK	HexNAc4Hex5NeuGc
MouseLiver-Z-T-1_13457									ENGTDAVQEEEESPAEGSK	HexNAc4Hex3+Cation:N(1)H(4)
MouseLiver-Z-T-1_13464			KLNYTLK	HexNAc4Hex5NeuGc
MouseLiver-Z-T-1_13465			VLTNQESPYQNHTGR	HexNAc4Hex5Fuc					VLTNQESPYQNHTGR	HexNAc4Hex5FucNeuGc2
MouseLiver-Z-T-1_13466			ANLSSQVLK	HexNAc2Hex10
MouseLiver-Z-T-1_13467	ENGTDAVQEEEESPAEGSK	HexNAc4Hex3			ENGTDAVQEEEESPAEGSK	HexNAc4Hex3	ENGTDAVQEEEESPAEGSK	HexNAc4Hex3			ENGTDAVQEEEESPAEGSK	HexNAc4Hex3
MouseLiver-Z-T-1_13471			EASNHSSGAGLVQINK	HexNAc4Hex6Fuc	EASNHSSGAGLVQINK	HexNAc4Hex5NeuAcNeuGc			EASNHSSGAGLVQINK	HexNAc4Hex6FucNeuAc
MouseLiver-Z-T-1_13475	ANLSSQVLK	HexNAc2Hex9	ANLSSQVLK	HexNAc2Hex9	ANLSSQVLK	HexNAc2Hex9	ANLSSQVLK	HexNAc2Hex9	ANLSSQVLK	HexNAc2Hex9	ANLSSQVLK	HexNAc2Hex9
MouseLiver-Z-T-1_13477									NATTYPPMCSQDAAR	HexNAc2Hex9+Cation:N(1)H(4)
MouseLiver-Z-T-1_13480									LNGTDPIVAADSKR	HexNAc4Hex5
MouseLiver-Z-T-1_13489									VNYTEVSR	HexNAc3Hex7NeuGc
MouseLiver-Z-T-1_13491	EASNHSSGAGLVQINK	HexNAc4Hex5FucNeuGc	EASNHSSGAGLVQINK	HexNAc4Hex5Fuc	EASNHSSGAGLVQINK	HexNAc4Hex4NeuGc2	EASNHSSGAGLVQINK	HexNAc4Hex5FucNeuGc	EASNHSSGAGLVQINK	HexNAc4Hex5FucNeuGc
MouseLiver-Z-T-1_13492									LNGTDPIVAADSKR	HexNAc3Hex6
MouseLiver-Z-T-1_13495	NPNNNTIHPNLR	HexNAc4Hex5NeuGc2	NPNNNTIHPNLR	HexNAc4Hex5NeuGc2			NPNNNTIHPNLR	HexNAc4Hex5NeuGc2	NPNNNTIHPNLR	HexNAc4Hex5NeuGc2	NPNNNTIHPNLR	HexNAc4Hex5NeuGc2
MouseLiver-Z-T-1_13497	ALSPNSTISSAPK	HexNAc2Hex8	ALSPNSTISSAPK	HexNAc2Hex8	ALSPNSTISSAPK	HexNAc2Hex8	ALSPNSTISSAPK	HexNAc2Hex8	ALSPNSTISSAPK	HexNAc2Hex8
MouseLiver-Z-T-1_13498									NATTYPPMCSQDAAR	HexNAc2Hex8+Cation:N(1)H(4)
MouseLiver-Z-T-1_13499			KLNYTLK	HexNAc4Hex4NeuGc
MouseLiver-Z-T-1_13501									ENGTDAVQEEEESPAEGSK	HexNAc2Hex5+Cation:N(1)H(4)
MouseLiver-Z-T-1_13503	ALSPNSTISSAPK	HexNAc2Hex8	ALSPNSTISSAPK	HexNAc2Hex8	ALSPNSTISSAPK	HexNAc2Hex8	ALSPNSTISSAPK	HexNAc2Hex8	ALSPNSTISSAPK	HexNAc2Hex8	ALSPNSTISSAPK	HexNAc2Hex8
MouseLiver-Z-T-1_13507									ALSPNSTISSAPK	HexNAc2Hex8+Cation:N(1)H(4)
MouseLiver-Z-T-1_13516									NPNNNTIHPNLR	HexNAc5Hex6NeuGc2
MouseLiver-Z-T-1_13517			NATTYPPMCSQDAAR	HexNAc2Hex8			NATTYPPMCSQDAAR	HexNAc2Hex8	NATTYPPMCSQDAAR	HexNAc2Hex8	NATTYPPMCSQDAAR	HexNAc2Hex8
MouseLiver-Z-T-1_13520			DNTTCYEFKK	HexNAc4Hex4NeuGc					DNTTCYEFKK	HexNAc4Hex4NeuGc
MouseLiver-Z-T-1_13524	EASNHSSGAGLVQINK	HexNAc4Hex5NeuGc	EASNHSSGAGLVQINK	HexNAc4Hex5NeuGc			EASNHSSGAGLVQINK	HexNAc4Hex5NeuGc	EASNHSSGAGLVQINK	HexNAc4Hex5NeuGc	EASNHSSGAGLVQINK	HexNAc4Hex5NeuGc
MouseLiver-Z-T-1_13525	NLFLNHSETASAK	HexNAc2Hex10	NLFLNHSETASAK	HexNAc2Hex10			NLFLNHSETASAK	HexNAc2Hex10	NLFLNHSETASAK	HexNAc2Hex10	NLFLNHSETASAK	HexNAc2Hex10
MouseLiver-Z-T-1_13529									EASNHSSGAGLVQINK	HexNAc4Hex6FucNeuGc
MouseLiver-Z-T-1_13532									ENGTDAVQEEEESPAEGSK	HexNAc4Hex3+Cation:N(1)H(4)
MouseLiver-Z-T-1_13535	ENGTDAVQEEEESPAEGSK	HexNAc4Hex3	ENGTDAVQEEEESPAEGSK	HexNAc4Hex3	ENGTDAVQEEEESPAEGSK	HexNAc4Hex3	ENGTDAVQEEEESPAEGSK	HexNAc4Hex3			ENGTDAVQEEEESPAEGSK	HexNAc4Hex3
MouseLiver-Z-T-1_13540			ANLSSQVLK	HexNAc2Hex10					ANLSSQVLK	HexNAc2Hex10
MouseLiver-Z-T-1_13543	ANLSSQVLK	HexNAc2Hex9	ANLSSQVLK	HexNAc2Hex9	ANLSSQVLK	HexNAc2Hex9	ANLSSQVLK	HexNAc2Hex9	ANLSSQVLK	HexNAc2Hex9	ANLSSQVLK	HexNAc2Hex9
MouseLiver-Z-T-1_13544	ANLSSQVLK	HexNAc2Hex8	ANLSSQVLK	HexNAc2Hex8	ANLSSQVLK	HexNAc2Hex8	ANLSSQVLK	HexNAc2Hex8	ANLSSQVLK	HexNAc2Hex8	ANLSSQVLK	HexNAc2Hex8
MouseLiver-Z-T-1_13546	KLNYTLK	HexNAc3Hex5NeuGc	KLNYTLK	HexNAc3Hex5NeuGc
MouseLiver-Z-T-1_13547			NMVLQNGTK	HexNAc5Hex6NeuGc2					NMVLQNGTK	HexNAc5Hex6NeuGc2	NMVLQNGTK	HexNAc5Hex6NeuGc2
MouseLiver-Z-T-1_13548							NMVLQNGTK	HexNAc5Hex8NeuGc
MouseLiver-Z-T-1_13551			ANLSSQVLK	HexNAc2Hex9	ANLSSQVLK	HexNAc2Hex9
MouseLiver-Z-T-1_13555									NLFLNHSETASAK	HexNAc2Hex10+Cation:Fe[III]
MouseLiver-Z-T-1_13563	NLFLNHSETASAK	HexNAc2Hex9	NLFLNHSETASAK	HexNAc2Hex9	NLFLNHSETASAK	HexNAc2Hex9	NLFLNHSETASAK	HexNAc2Hex9	NLFLNHSETASAK	HexNAc2Hex9	NLFLNHSETASAK	HexNAc2Hex9
MouseLiver-Z-T-1_13565	ALSPNSTISSAPK	HexNAc2Hex8	ALSPNSTISSAPK	HexNAc2Hex8	ALSPNSTISSAPK	HexNAc2Hex8	ALSPNSTISSAPK	HexNAc2Hex8	ALSPNSTISSAPK	HexNAc2Hex8
MouseLiver-Z-T-1_13567									NATTYPPMCSQDAAR	HexNAc2Hex8+Cation:N(1)H(4)
MouseLiver-Z-T-1_13569									NLFLNHSETASAK	HexNAc2Hex9+Cation:Fe[III]
MouseLiver-Z-T-1_13575			ALSPNSTISSAPK	HexNAc2Hex8					ALSPNSTISSAPK	HexNAc2Hex8
MouseLiver-Z-T-1_13579			KLNYTLK	HexNAc3Hex4NeuGc
MouseLiver-Z-T-1_13585									NATTYPPMCSQDAAR	HexNAc2Hex9+Cation:N(1)H(4)
MouseLiver-Z-T-1_13586									ENGTDAVQEEEESPAEGSK	HexNAc3Hex3+Cation:N(1)H(4)
MouseLiver-Z-T-1_13591	KLNYTLK	HexNAc3Hex5NeuGc													53	236
MouseLiver-Z-T-1_13592									ALSPNSTISSAPK	HexNAc2Hex7
MouseLiver-Z-T-1_13597									NLFLNHSETASAK	HexNAc2Hex10+Cation:Fe[III]
MouseLiver-Z-T-1_13598			GNTTAIDKEIAR	HexNAc4Hex5NeuGc					GNTTAIDKEIAR	HexNAc4Hex5NeuGc	GNTTAIDKEIAR	HexNAc4Hex5NeuGc
MouseLiver-Z-T-1_13600			NATTYPPMCSQDAAR	HexNAc2Hex8			NATTYPPMCSQDAAR	HexNAc2Hex8	NATTYPPMCSQDAAR	HexNAc2Hex8	NATTYPPMCSQDAAR	HexNAc2Hex8
MouseLiver-Z-T-1_13605	NLFLNHSETASAK	HexNAc2Hex10	NLFLNHSETASAK	HexNAc2Hex10			NLFLNHSETASAK	HexNAc2Hex10	NLFLNHSETASAK	HexNAc2Hex10
MouseLiver-Z-T-1_13606									ENGTDAVQEEEESPAEGSK	HexNAc4Hex3+Cation:N(1)H(4)
MouseLiver-Z-T-1_13607	NLFLNHSETASAK	HexNAc2Hex9	NLFLNHSETASAK	HexNAc2Hex9					NLFLNHSETASAK	HexNAc2Hex9
MouseLiver-Z-T-1_13612	KLNYTLK	HexNAc3Hex5NeuGc	KLNYTLK	HexNAc3Hex5NeuGc			KLNYTLK	HexNAc3Hex5NeuGc	KLNYTLK	HexNAc3Hex5NeuGc
MouseLiver-Z-T-1_13616	ANLSSQVLK	HexNAc2Hex8	ANLSSQVLK	HexNAc2Hex8	ANLSSQVLK	HexNAc2Hex8	ANLSSQVLK	HexNAc2Hex8	ANLSSQVLK	HexNAc2Hex8	ANLSSQVLK	HexNAc2Hex8
MouseLiver-Z-T-1_13620	NLFLNHSETASAK	HexNAc2Hex8	NLFLNHSETASAK	HexNAc2Hex8	NLFLNHSETASAK	HexNAc2Hex8	NLFLNHSETASAK	HexNAc2Hex8	NLFLNHSETASAK	HexNAc2Hex8	NLFLNHSETASAK	HexNAc2Hex8
MouseLiver-Z-T-1_13621			ANLSSQVLK	HexNAc2Hex9
MouseLiver-Z-T-1_13632									NLFLNHSETASAK	HexNAc2Hex10+Cation:Fe[III]
MouseLiver-Z-T-1_13634			NMVLQNGTK	HexNAc5Hex6NeuGc2
MouseLiver-Z-T-1_13638	NLFLNHSETASAK	HexNAc2Hex9	NLFLNHSETASAK	HexNAc2Hex9
MouseLiver-Z-T-1_13639			NPNNNTIHPNLR	HexNAc5Hex6NeuGc2					NPNNNTIHPNLR	HexNAc5Hex6NeuGc2
MouseLiver-Z-T-1_13640	GNTTAIDKEIAR	HexNAc4Hex5NeuGc	GNTTAIDKEIAR	HexNAc4Hex5NeuGc
MouseLiver-Z-T-1_13643	NLFLNHSETASAK	HexNAc2Hex9	NLFLNHSETASAK	HexNAc2Hex9	NLFLNHSETASAK	HexNAc2Hex9	NLFLNHSETASAK	HexNAc2Hex9	NLFLNHSETASAK	HexNAc2Hex9	NLFLNHSETASAK	HexNAc2Hex9
MouseLiver-Z-T-1_13645									NLFLNHSETASAK	HexNAc2Hex9+Cation:Fe[III]
MouseLiver-Z-T-1_13646									NLFLNHSETASAK	HexNAc2Hex9+Cation:Fe[III]
MouseLiver-Z-T-1_13655	VNYTEVSR	HexNAc3Hex6NeuGc	VNYTEVSR	HexNAc3Hex6NeuGc					VNYTEVSR	HexNAc3Hex6NeuGc
MouseLiver-Z-T-1_13657									ENGTDAVQEEEESPAEGSK	HexNAc3Hex3+Cation:N(1)H(4)
MouseLiver-Z-T-1_13658									NATTYPPMCSQDAAR	HexNAc2Hex8+Cation:N(1)H(4)
MouseLiver-Z-T-1_13665	VNYTEVSR	HexNAc3Hex6NeuGc	VNYTEVSR	HexNAc3Hex6NeuGc					VNYTEVSR	HexNAc3Hex6NeuGc
MouseLiver-Z-T-1_13666	ALSPNSTISSAPK	HexNAc2Hex7	ALSPNSTISSAPK	HexNAc2Hex7	ALSPNSTISSAPK	HexNAc2Hex7	ALSPNSTISSAPK	HexNAc2Hex7	ALSPNSTISSAPK	HexNAc2Hex7
MouseLiver-Z-T-1_13670									NATTYPPMCSQDAAR	HexNAc2Hex9
MouseLiver-Z-T-1_13672	GNTTAIDKEIAR	HexNAc4Hex5NeuGc	GNTTAIDKEIAR	HexNAc4Hex5NeuGc			GNTTAIDKEIAR	HexNAc4Hex5NeuGc	GNTTAIDKEIAR	HexNAc4Hex5NeuGc	GNTTAIDKEIAR	HexNAc4Hex5NeuGc
MouseLiver-Z-T-1_13679	NLFLNHSETASAK	HexNAc2Hex10	NLFLNHSETASAK	HexNAc2Hex10			NLFLNHSETASAK	HexNAc2Hex10	NLFLNHSETASAK	HexNAc2Hex10	NLFLNHSETASAK	HexNAc2Hex10
MouseLiver-Z-T-1_13681									VNYTEVSR	HexNAc3Hex6NeuGc+Cation:Fe[III]
MouseLiver-Z-T-1_13682									NNLTTYK	HexNAc4Hex5NeuGc2
MouseLiver-Z-T-1_13684	EASNHSSGAGLVQINK	HexNAc4Hex5NeuGc	EASNHSSGAGLVQINK	HexNAc4Hex5NeuGc			EASNHSSGAGLVQINK	HexNAc4Hex5NeuGc	EASNHSSGAGLVQINK	HexNAc4Hex5NeuGc	EASNHSSGAGLVQINK	HexNAc4Hex5NeuGc
MouseLiver-Z-T-1_13686	NLFLNHSETASAK	HexNAc2Hex8	NLFLNHSETASAK	HexNAc2Hex8	NLFLNHSETASAK	HexNAc2Hex8	NLFLNHSETASAK	HexNAc2Hex8	NLFLNHSETASAK	HexNAc2Hex8
MouseLiver-Z-T-1_13688			AFNECCTIANK	HexNAc2Hex9			AFNECCTIANK	HexNAc2Hex9
MouseLiver-Z-T-1_13696	NLFLNHSETASAK	HexNAc2Hex8	NLFLNHSETASAK	HexNAc2Hex8	NLFLNHSETASAK	HexNAc2Hex8	NLFLNHSETASAK	HexNAc2Hex8	NLFLNHSETASAK	HexNAc2Hex8	NLFLNHSETASAK	HexNAc2Hex8
MouseLiver-Z-T-1_13706									PCNLSADTAVLSHAR	HexNAc4Hex5FucNeuGc
MouseLiver-Z-T-1_13709			AFNECCTIANK	HexNAc2Hex9			AFNECCTIANK	HexNAc2Hex9
MouseLiver-Z-T-1_13714	NPNNNTIHPNLR	HexNAc4Hex5NeuGc2	NPNNNTIHPNLR	HexNAc4Hex5NeuGc2			NPNNNTIHPNLR	HexNAc4Hex5NeuGc2	NPNNNTIHPNLR	HexNAc4Hex6FucNeuGc	NPNNNTIHPNLR	HexNAc4Hex5NeuGc2
MouseLiver-Z-T-1_13720	NLFLNHSETASAK	HexNAc2Hex9	NLFLNHSETASAK	HexNAc2Hex9	NLFLNHSETASAK	HexNAc2Hex9	NLFLNHSETASAK	HexNAc2Hex9	NLFLNHSETASAK	HexNAc2Hex9	NLFLNHSETASAK	HexNAc2Hex9
MouseLiver-Z-T-1_13725			NATTYPPMCSQDAAR	HexNAc2Hex8	NATTYPPMCSQDAAR	HexNAc2Hex8	NATTYPPMCSQDAAR	HexNAc2Hex8	NATTYPPMCSQDAAR	HexNAc2Hex8	NATTYPPMCSQDAAR	HexNAc2Hex8
MouseLiver-Z-T-1_13726									NLFLNHSETASAK	HexNAc2Hex9+Cation:Fe[III]
MouseLiver-Z-T-1_13731	AFMNR	HexNAc4Hex5NeuGc2													52	178
MouseLiver-Z-T-1_13739	ALSPNSTISSAPK	HexNAc2Hex6	ALSPNSTISSAPK	HexNAc2Hex6	ALSPNSTISSAPK	HexNAc2Hex6	ALSPNSTISSAPK	HexNAc2Hex6	ALSPNSTISSAPK	HexNAc2Hex6	ALSPNSTISSAPK	HexNAc2Hex6
MouseLiver-Z-T-1_13744	GNTTAIDKEIAR	HexNAc4Hex5NeuGc	GNTTAIDKEIAR	HexNAc4Hex5NeuGc			GNTTAIDKEIAR	HexNAc4Hex5NeuGc	GNTTAIDKEIAR	HexNAc4Hex5NeuGc	GNTTAIDKEIAR	HexNAc4Hex5NeuGc
MouseLiver-Z-T-1_13753									NATTYPPMCSQDAAR	HexNAc2Hex8+Cation:N(1)H(4)
MouseLiver-Z-T-1_13761	NLFLNHSETASAK	HexNAc2Hex7	NLFLNHSETASAK	HexNAc2Hex7	NLFLNHSETASAK	HexNAc2Hex7	NLFLNHSETASAK	HexNAc2Hex7	NLFLNHSETASAK	HexNAc2Hex7	NLFLNHSETASAK	HexNAc2Hex7
MouseLiver-Z-T-1_13765			NTTCQDLQIEVK	HexNAc3Hex6NeuGc
MouseLiver-Z-T-1_13766									NATTYPPMCSQDAAR	HexNAc2Hex9+Cation:N(1)H(4)
MouseLiver-Z-T-1_13767	YLYLASNHSNK	HexNAc5Hex6FucNeuGc													51	145
MouseLiver-Z-T-1_13769	NLFLNHSETASAK	HexNAc2Hex8	NLFLNHSETASAK	HexNAc2Hex8	NLFLNHSETASAK	HexNAc2Hex8	NLFLNHSETASAK	HexNAc2Hex8	NLFLNHSETASAK	HexNAc2Hex8	NLFLNHSETASAK	HexNAc2Hex8
MouseLiver-Z-T-1_13773	NLFLNHSETASAK	HexNAc2Hex10	NLFLNHSETASAK	HexNAc2Hex10					NLFLNHSETASAK	HexNAc2Hex10
MouseLiver-Z-T-1_13788	NLFLNHSETASAK	HexNAc2Hex9	NLFLNHSETASAK	HexNAc2Hex9	NLFLNHSETASAK	HexNAc2Hex9	NLFLNHSETASAK	HexNAc2Hex9	NLFLNHSETASAK	HexNAc2Hex9	NLFLNHSETASAK	HexNAc2Hex9
MouseLiver-Z-T-1_13790	NPNNNTIHPNLR	HexNAc4Hex5NeuGc2	NPNNNTIHPNLR	HexNAc4Hex5NeuGc2					NPNNNTIHPNLR	HexNAc4Hex5NeuGc2
MouseLiver-Z-T-1_13791			KLNYTLK	HexNAc4Hex5NeuGc
MouseLiver-Z-T-1_13796			NATTYPPMCSQDAAR	HexNAc2Hex8	NATTYPPMCSQDAAR	HexNAc2Hex8	NATTYPPMCSQDAAR	HexNAc2Hex8	NATTYPPMCSQDAAR	HexNAc2Hex8
MouseLiver-Z-T-1_13797			LVTQTIPCNK	HexNAc4Hex6NeuGc
MouseLiver-Z-T-1_13798									NATTYPPMCSQDAAR	HexNAc2Hex8+Cation:N(1)H(4)
MouseLiver-Z-T-1_13807	ALSPNSTISSAPK	HexNAc2Hex6	ALSPNSTISSAPK	HexNAc2Hex6	ALSPNSTISSAPK	HexNAc2Hex6	ALSPNSTISSAPK	HexNAc2Hex6	ALSPNSTISSAPK	HexNAc2Hex6	ALSPNSTISSAPK	HexNAc2Hex6
MouseLiver-Z-T-1_13809											TEQIPVNK	HexNAc4Hex5NeuGc2
MouseLiver-Z-T-1_13813									NATTYPPMCSQDAAR	HexNAc2Hex8+Cation:N(1)H(4)
MouseLiver-Z-T-1_13815									SRYPHKPEINSTTHPGADLK	HexNAc4Hex5NeuGc2
MouseLiver-Z-T-1_13816									NLFLNHSETASAK	HexNAc4Hex5Fuc
MouseLiver-Z-T-1_13823									WTGHNVTVVQR	HexNAc4Hex5FucNeuGc
MouseLiver-Z-T-1_13827	NLFLNHSETASAK	HexNAc2Hex7	NLFLNHSETASAK	HexNAc2Hex7	NLFLNHSETASAK	HexNAc2Hex7	NLFLNHSETASAK	HexNAc2Hex7	NLFLNHSETASAK	HexNAc2Hex7	NLFLNHSETASAK	HexNAc2Hex7
MouseLiver-Z-T-1_13830					HANWTLTPLK	HexNAc2Hex8			HANWTLTPLK	HexNAc2Hex8	HANWTLTPLK	HexNAc2Hex8
MouseLiver-Z-T-1_13832	NLFLNHSETASAK	HexNAc2Hex8	NLFLNHSETASAK	HexNAc2Hex8	NLFLNHSETASAK	HexNAc2Hex8	NLFLNHSETASAK	HexNAc2Hex8	NLFLNHSETASAK	HexNAc2Hex8	NLFLNHSETASAK	HexNAc2Hex8
MouseLiver-Z-T-1_13839									LVTQTIPCNK	HexNAc4Hex6NeuGc+Cation:N(1)H(4)
MouseLiver-Z-T-1_13840									GCKDNATDSVPLR	HexNAc4Hex5FucNeuAcNeuGc+Cation:N(1)H(4)
MouseLiver-Z-T-1_13847									NATLVNEADK	HexNAc4Hex5NeuGc2
MouseLiver-Z-T-1_13855			NMVLQNGTK	HexNAc4Hex5NeuGc2					NMVLQNGTK	HexNAc4Hex5NeuGc2
MouseLiver-Z-T-1_13861	NLFLNHSETASAK	HexNAc2Hex9	NLFLNHSETASAK	HexNAc2Hex9	NLFLNHSETASAK	HexNAc2Hex9	NLFLNHSETASAK	HexNAc2Hex9	NLFLNHSETASAK	HexNAc2Hex9	NLFLNHSETASAK	HexNAc2Hex9
MouseLiver-Z-T-1_13864			NATTYPPMCSQDAAR	HexNAc2Hex8	NATTYPPMCSQDAAR	HexNAc2Hex8	NATTYPPMCSQDAAR	HexNAc2Hex8	NATTYPPMCSQDAAR	HexNAc2Hex8	NATTYPPMCSQDAAR	HexNAc2Hex8
MouseLiver-Z-T-1_13868	LVTQTIPCNK	HexNAc4Hex6NeuGc	LVTQTIPCNK	HexNAc4Hex6NeuGc					LVTQTIPCNK	HexNAc4Hex6NeuGc	LVTQTIPCNK	HexNAc4Hex6NeuGc
MouseLiver-Z-T-1_13872									LVTQTIPCNK	HexNAc4Hex6NeuGc
MouseLiver-Z-T-1_13876			EASNHSSGAGLVQINK	HexNAc4Hex5NeuGc					EASNHSSGAGLVQINK	HexNAc4Hex5NeuGc
MouseLiver-Z-T-1_13880					KDTCAQECSHFNLTK	HexNAc4Hex4NeuAcNeuGc
MouseLiver-Z-T-1_13885									NATTYPPMCSQDAAR	HexNAc2Hex8+Cation:N(1)H(4)
MouseLiver-Z-T-1_13891			WTGHNVTVVQR	HexNAc4Hex5NeuGc					WTGHNVTVVQR	HexNAc4Hex5NeuGc
MouseLiver-Z-T-1_13893	NLFLNHSETASAK	HexNAc2Hex7	NLFLNHSETASAK	HexNAc2Hex7	NLFLNHSETASAK	HexNAc2Hex7	NLFLNHSETASAK	HexNAc2Hex7	NLFLNHSETASAK	HexNAc2Hex7	NLFLNHSETASAK	HexNAc2Hex7
MouseLiver-Z-T-1_13896	NMVLQNGTK	HexNAc4Hex5NeuGc2	NMVLQNGTK	HexNAc4Hex5NeuGc2					NMVLQNGTK	HexNAc4Hex5NeuGc2
MouseLiver-Z-T-1_13900	NLFLNHSETASAK	HexNAc2Hex8	NLFLNHSETASAK	HexNAc2Hex8	NLFLNHSETASAK	HexNAc2Hex8	NLFLNHSETASAK	HexNAc2Hex8	NLFLNHSETASAK	HexNAc2Hex8	NLFLNHSETASAK	HexNAc2Hex8
MouseLiver-Z-T-1_13907									LVTQTIPCNK	HexNAc4Hex6NeuGc+Cation:N(1)H(4)
MouseLiver-Z-T-1_13912									SRYPHKPEINSTTHPGADLK	HexNAc4Hex5NeuGc2
MouseLiver-Z-T-1_13916	GCKDNATDSVPLR	HexNAc4Hex5FucNeuGc2							GCKDNATDSVPLR	HexNAc4Hex5FucNeuGc2
MouseLiver-Z-T-1_13920	NMVLQNGTK	HexNAc4Hex5NeuGc2	NMVLQNGTK	HexNAc4Hex5NeuGc2			NMVLQNGTK	HexNAc4Hex5NeuGc2	NMVLQNGTK	HexNAc4Hex5NeuGc2	NMVLQNGTK	HexNAc4Hex5NeuGc2
MouseLiver-Z-T-1_13928			NWTINR	HexNAc2Hex9					NWTINR	HexNAc2Hex9
MouseLiver-Z-T-1_13931									WTGHNVTVVQR	HexNAc4Hex5NeuGc+Cation:Fe[III]
MouseLiver-Z-T-1_13939							NATTYPPMCSQDAAR	HexNAc2Hex8
MouseLiver-Z-T-1_13941			EASNHSSGAGLVQINK	HexNAc4Hex5NeuGc					EASNHSSGAGLVQINK	HexNAc4Hex5NeuGc
MouseLiver-Z-T-1_13948									NATTYPPMCSQDAAR	HexNAc2Hex8+Cation:N(1)H(4)
MouseLiver-Z-T-1_13959									NWTINR	HexNAc2Hex9+Cation:Fe[III]
MouseLiver-Z-T-1_13964									NATTYPPMCSQDAAR	HexNAc2Hex9+Cation:N(1)H(4)
MouseLiver-Z-T-1_13970			NLFLNHSETASAK	HexNAc2Hex6					NLFLNHSETASAK	HexNAc2Hex6
MouseLiver-Z-T-1_13971									VNYTEVSR	HexNAc3Hex5NeuGc
MouseLiver-Z-T-1_13975			NLFLNHSETASAK	HexNAc2Hex8	NLFLNHSETASAK	HexNAc2Hex8			NLFLNHSETASAK	HexNAc2Hex8
MouseLiver-Z-T-1_13986	WTGHNVTVVQR	HexNAc4Hex5NeuGc	WTGHNVTVVQR	HexNAc4Hex5NeuGc			WTGHNVTVVQR	HexNAc4Hex5NeuGc	WTGHNVTVVQR	HexNAc4Hex5NeuGc	WTGHNVTVVQR	HexNAc4Hex5NeuGc
MouseLiver-Z-T-1_13991	NLFLNHSETASAK	HexNAc2Hex9	NLFLNHSETASAK	HexNAc2Hex9	NLFLNHSETASAK	HexNAc2Hex9			NLFLNHSETASAK	HexNAc2Hex9	NLFLNHSETASAK	HexNAc2Hex9
MouseLiver-Z-T-1_13993	NWTINR	HexNAc2Hex9	NWTINR	HexNAc2Hex9			NWTINR	HexNAc2Hex9	NWTINR	HexNAc2Hex9	NWTINR	HexNAc2Hex9
MouseLiver-Z-T-1_13996			NMVLQNGTK	HexNAc4Hex5NeuGc2
MouseLiver-Z-T-1_13999			NWTINR	HexNAc2Hex8			NWTINR	HexNAc2Hex8	NWTINR	HexNAc2Hex8	NWTINR	HexNAc2Hex8
MouseLiver-Z-T-1_14000									WTGHNVTVVQR	HexNAc4Hex5FucNeuGc
MouseLiver-Z-T-1_14002	SRYPHKPEINSTTHPGADLK	HexNAc4Hex5NeuGc2	SRYPHKPEINSTTHPGADLK	HexNAc4Hex5NeuGc2					SRYPHKPEINSTTHPGADLK	HexNAc4Hex5NeuGc2	SRYPHKPEINSTTHPGADLK	HexNAc4Hex5NeuGc2
MouseLiver-Z-T-1_14014									NATTYPPMCSQDAAR	HexNAc2Hex8+Cation:N(1)H(4)
MouseLiver-Z-T-1_14015			NATTYPPMCSQDAAR	HexNAc2Hex8	NATTYPPMCSQDAAR	HexNAc2Hex8	NATTYPPMCSQDAAR	HexNAc2Hex8	NATTYPPMCSQDAAR	HexNAc2Hex8	NATTYPPMCSQDAAR	HexNAc2Hex8
MouseLiver-Z-T-1_14025									GCKDNATDSVPLR	HexNAc4Hex5NeuGc2
MouseLiver-Z-T-1_14031									NWTINR	HexNAc2Hex8+Cation:Fe[III]
MouseLiver-Z-T-1_14039							LVTQTIPCNK	HexNAc4Hex7Fuc	LVTQTIPCNK	HexNAc4Hex6NeuAc+Cation:N(1)H(4)
MouseLiver-Z-T-1_14042	NLFLNHSETASAK	HexNAc2Hex8	NLFLNHSETASAK	HexNAc2Hex8	NLFLNHSETASAK	HexNAc2Hex8	NLFLNHSETASAK	HexNAc2Hex8	NLFLNHSETASAK	HexNAc2Hex8	NLFLNHSETASAK	HexNAc2Hex8
MouseLiver-Z-T-1_14044							NATTYPPMCSQDAAR	HexNAc2Hex9	NATTYPPMCSQDAAR	HexNAc2Hex9+Cation:N(1)H(4)
MouseLiver-Z-T-1_14045									CVVHYENSTVPEK	HexNAc4Hex5NeuGc
MouseLiver-Z-T-1_14053									SRYPHKPEINSTTHPGADLK	HexNAc4Hex5NeuGc2
MouseLiver-Z-T-1_14055			NLFLNHSETASAK	HexNAc4Hex5					NLFLNHSETASAK	HexNAc4Hex5
MouseLiver-Z-T-1_14057	NATTYPPMCSQDAAR	HexNAc2Hex9	NATTYPPMCSQDAAR	HexNAc2Hex9	NATTYPPMCSQDAAR	HexNAc2Hex9	NATTYPPMCSQDAAR	HexNAc2Hex9	NATTYPPMCSQDAAR	HexNAc2Hex9	NATTYPPMCSQDAAR	HexNAc2Hex9
MouseLiver-Z-T-1_14064	WTGHNVTVVQR	HexNAc4Hex5NeuGc	WTGHNVTVVQR	HexNAc4Hex5NeuGc			WTGHNVTVVQR	HexNAc4Hex5NeuGc	WTGHNVTVVQR	HexNAc4Hex5NeuGc	WTGHNVTVVQR	HexNAc4Hex5NeuGc
MouseLiver-Z-T-1_14066			NLFLNHSETASAK	HexNAc2Hex9					NLFLNHSETASAK	HexNAc2Hex9
MouseLiver-Z-T-1_14071									HLNSSLPR	HexNAc2Hex9
MouseLiver-Z-T-1_14074			NWTINR	HexNAc2Hex8			NWTINR	HexNAc2Hex8	NWTINR	HexNAc2Hex8	NWTINR	HexNAc2Hex8
MouseLiver-Z-T-1_14077			NWTINR	HexNAc2Hex9					NWTINR	HexNAc2Hex9
MouseLiver-Z-T-1_14078									SRGVEAARDNMFSGSKINYTENR	HexNAc5Hex5NeuGc+Cation:N(1)H(4)
MouseLiver-Z-T-1_14080									VNKTEEDYAR	HexNAc3Hex4NeuGc
MouseLiver-Z-T-1_14085					NATTYPPMCSQDAAR	HexNAc2Hex8	NATTYPPMCSQDAAR	HexNAc2Hex8
MouseLiver-Z-T-1_14091	GCKDNATDSVPLR	HexNAc4Hex5NeuGc2							GCKDNATDSVPLR	HexNAc4Hex5NeuGc2
MouseLiver-Z-T-1_14099	AFMNR	HexNAc4Hex5NeuGc2													50	286
MouseLiver-Z-T-1_14104	NATTYPPMCSQDAAR	HexNAc4Hex4NeuAc2							NATTYPPMCSQDAAR	HexNAc2Hex10+Cation:N(1)H(4)
MouseLiver-Z-T-1_14105			LLNHSLLLHK	HexNAc2Hex10					LLNHSLLLHK	HexNAc2Hex10
MouseLiver-Z-T-1_14117	VQPFNVTK	HexNAc2Hex10	VQPFNVTK	HexNAc2Hex10					VQPFNVTK	HexNAc2Hex10
MouseLiver-Z-T-1_14119									NATTYPPMCSQDAAR	HexNAc2Hex9+Cation:N(1)H(4)
MouseLiver-Z-T-1_14121									NATTYPPMCSQDAAR	HexNAc2Hex9+Cation:N(1)H(4)
MouseLiver-Z-T-1_14122	LVTQTIPCNK	HexNAc4Hex6NeuAc	LVTQTIPCNK	HexNAc4Hex6NeuAc			LVTQTIPCNK	HexNAc4Hex6NeuAc	LVTQTIPCNK	HexNAc4Hex6NeuAc
MouseLiver-Z-T-1_14124	CVVHYENSTVPEK	HexNAc4Hex5NeuGc							CVVHYENSTVPEK	HexNAc4Hex5NeuGc	CVVHYENSTVPEK	HexNAc4Hex5NeuGc
MouseLiver-Z-T-1_14125			LLNHSLLLHK	HexNAc2Hex10
MouseLiver-Z-T-1_14129			VNYTEVSR	HexNAc3Hex4NeuGc
MouseLiver-Z-T-1_14131	NATTYPPMCSQDAAR	HexNAc2Hex9	NATTYPPMCSQDAAR	HexNAc2Hex9	NATTYPPMCSQDAAR	HexNAc2Hex9	NATTYPPMCSQDAAR	HexNAc2Hex9	NATTYPPMCSQDAAR	HexNAc2Hex9
MouseLiver-Z-T-1_14132	NATTYPPMCSQDAAR	HexNAc2Hex8	NATTYPPMCSQDAAR	HexNAc2Hex8	NATTYPPMCSQDAAR	HexNAc2Hex8	NATTYPPMCSQDAAR	HexNAc2Hex8	NATTYPPMCSQDAAR	HexNAc2Hex8
MouseLiver-Z-T-1_14135	IAPASNVSHTVVLRPLK	HexNAc2Hex8			IAPASNVSHTVVLRPLK	HexNAc2Hex8	IAPASNVSHTVVLRPLK	HexNAc2Hex8	IAPASNVSHTVVLRPLK	HexNAc2Hex8
MouseLiver-Z-T-1_14136	LLNHSLLLHK	HexNAc2Hex9	LLNHSLLLHK	HexNAc2Hex9	LLNHSLLLHK	HexNAc2Hex9	LLNHSLLLHK	HexNAc2Hex9	LLNHSLLLHK	HexNAc2Hex9	LLNHSLLLHK	HexNAc2Hex9
MouseLiver-Z-T-1_14139			NATTYPPMCSQDAAR	HexNAc2Hex9	NATTYPPMCSQDAAR	HexNAc2Hex9	NATTYPPMCSQDAAR	HexNAc2Hex9	NATTYPPMCSQDAAR	HexNAc2Hex9
MouseLiver-Z-T-1_14141	CEQEASEDLKPALTGNK	HexNAc2Hex8	CEQEASEDLKPALTGNK	HexNAc2Hex8	CEQEASEDLKPALTGNK	HexNAc2Hex8	CEQEASEDLKPALTGNK	HexNAc2Hex8	CEQEASEDLKPALTGNK	HexNAc2Hex8	CEQEASEDLKPALTGNK	HexNAc2Hex8
MouseLiver-Z-T-1_14142	VQPFNVTK	HexNAc2Hex9	VQPFNVTK	HexNAc2Hex9	VQPFNVTK	HexNAc2Hex9	VQPFNVTK	HexNAc2Hex9	VQPFNVTK	HexNAc2Hex9	VQPFNVTK	HexNAc2Hex9
MouseLiver-Z-T-1_14144	NATTYPPMCSQDAAR	HexNAc2Hex8	NATTYPPMCSQDAAR	HexNAc2Hex8	NATTYPPMCSQDAAR	HexNAc2Hex8	NATTYPPMCSQDAAR	HexNAc2Hex8	NATTYPPMCSQDAAR	HexNAc2Hex8
MouseLiver-Z-T-1_14145					CEQEASEDLKPALTGNK	HexNAc2Hex9
MouseLiver-Z-T-1_14146									IAPASNVSHTVVLRPLK	HexNAc2Hex9
MouseLiver-Z-T-1_14147	NLFLNHSETASAK	HexNAc2Hex8	NLFLNHSETASAK	HexNAc2Hex8					NLFLNHSETASAK	HexNAc2Hex8
MouseLiver-Z-T-1_14148									NATTYPPMCSQDAAR	HexNAc2Hex8+Cation:Fe[III]
MouseLiver-Z-T-1_14152	HEEGHMLNCTCFGQGR	HexNAc2Hex9	HEEGHMLNCTCFGQGR	HexNAc2Hex9	HEEGHMLNCTCFGQGR	HexNAc2Hex9	HEEGHMLNCTCFGQGR	HexNAc2Hex9	HEEGHMLNCTCFGQGR	HexNAc2Hex9
MouseLiver-Z-T-1_14162	HEEGHMLNCTCFGQGR	HexNAc2Hex9	HEEGHMLNCTCFGQGR	HexNAc2Hex9	HEEGHMLNCTCFGQGR	HexNAc2Hex9	HEEGHMLNCTCFGQGR	HexNAc2Hex9	HEEGHMLNCTCFGQGR	HexNAc2Hex9
MouseLiver-Z-T-1_14165									NATTYPPMCSQDAAR	HexNAc2Hex8+Cation:N(1)H(4)
MouseLiver-Z-T-1_14167	WTGHNVTVVQR	HexNAc4Hex4NeuGc	WTGHNVTVVQR	HexNAc4Hex4NeuGc			WTGHNVTVVQR	HexNAc4Hex4NeuGc	WTGHNVTVVQR	HexNAc4Hex4NeuGc
MouseLiver-Z-T-1_14171	YHFNESWVMK	HexNAc2Hex9													49	100
MouseLiver-Z-T-1_14174									NATTYPPMCSQDAAR	HexNAc2Hex9+Cation:Fe[III]
MouseLiver-Z-T-1_14176	NATTYPPMCSQDAAR	HexNAc2Hex9	NATTYPPMCSQDAAR	HexNAc2Hex9	NATTYPPMCSQDAAR	HexNAc2Hex9	NATTYPPMCSQDAAR	HexNAc2Hex9	NATTYPPMCSQDAAR	HexNAc2Hex9
MouseLiver-Z-T-1_14177					LLNHSLLLHK	HexNAc2Hex9
MouseLiver-Z-T-1_14178	LTSCATNASMCGDEAR	HexNAc4Hex5NeuGc	LTSCATNASMCGDEAR	HexNAc4Hex5NeuGc			LTSCATNASMCGDEAR	HexNAc4Hex5NeuGc	LTSCATNASMCGDEAR	HexNAc4Hex5NeuGc
MouseLiver-Z-T-1_14185									NATTYPPMCSQDAAR	HexNAc2Hex8+Cation:Fe[III]
MouseLiver-Z-T-1_14186	VQPFNVTK	HexNAc2Hex9	VQPFNVTK	HexNAc2Hex9	VQPFNVTK	HexNAc2Hex9	VQPFNVTK	HexNAc2Hex9	VQPFNVTK	HexNAc2Hex9	VQPFNVTK	HexNAc2Hex9
MouseLiver-Z-T-1_14187									LVTQTIPCNK	HexNAc4Hex6NeuGc+Cation:N(1)H(4)
MouseLiver-Z-T-1_14189					NATTYPPMCSQDAAR	HexNAc2Hex7			NATTYPPMCSQDAAR	HexNAc2Hex7
MouseLiver-Z-T-1_14190	VQPFNVTK	HexNAc2Hex10	VQPFNVTK	HexNAc2Hex10					VQPFNVTK	HexNAc2Hex10
MouseLiver-Z-T-1_14191					NVTVVLR	HexNAc4Hex3			NVTVVLR	HexNAc4Hex3	NVTVVLR	HexNAc4Hex3
MouseLiver-Z-T-1_14194									NATTYPPMCSQDAAR	HexNAc6Hex6NeuAcNeuGc
MouseLiver-Z-T-1_14197									NATTYPPMCSQDAAR	HexNAc2Hex9+Cation:N(1)H(4)
MouseLiver-Z-T-1_14198	LVTQTIPCNK	HexNAc4Hex6NeuGc	LVTQTIPCNK	HexNAc4Hex6NeuGc			LVTQTIPCNK	HexNAc4Hex6NeuGc	LVTQTIPCNK	HexNAc4Hex6NeuGc	LVTQTIPCNK	HexNAc4Hex6NeuGc
MouseLiver-Z-T-1_14199	NATTYPPMCSQDAAR	HexNAc2Hex8	NATTYPPMCSQDAAR	HexNAc2Hex8	NATTYPPMCSQDAAR	HexNAc2Hex8	NATTYPPMCSQDAAR	HexNAc2Hex8	NATTYPPMCSQDAAR	HexNAc2Hex8	NATTYPPMCSQDAAR	HexNAc2Hex8
MouseLiver-Z-T-1_14205	NATTYPPMCSQDAAR	HexNAc2Hex8	NATTYPPMCSQDAAR	HexNAc2Hex8	NATTYPPMCSQDAAR	HexNAc2Hex8	NATTYPPMCSQDAAR	HexNAc2Hex8	NATTYPPMCSQDAAR	HexNAc2Hex8	NATTYPPMCSQDAAR	HexNAc2Hex8
MouseLiver-Z-T-1_14206	NATTYPPMCSQDAAR	HexNAc2Hex9	NATTYPPMCSQDAAR	HexNAc2Hex9	NATTYPPMCSQDAAR	HexNAc2Hex9	NATTYPPMCSQDAAR	HexNAc2Hex9	NATTYPPMCSQDAAR	HexNAc2Hex9	NATTYPPMCSQDAAR	HexNAc2Hex9
MouseLiver-Z-T-1_14207	RHEEGHMLNCTCFGQGR	HexNAc4Hex5NeuGc	RHEEGHMLNCTCFGQGR	HexNAc4Hex5NeuGc					RHEEGHMLNCTCFGQGR	HexNAc4Hex5NeuGc
MouseLiver-Z-T-1_14213	VQPFNVTK	HexNAc2Hex9	VQPFNVTK	HexNAc2Hex9	VQPFNVTK	HexNAc2Hex9	VQPFNVTK	HexNAc2Hex9	VQPFNVTK	HexNAc2Hex9	VQPFNVTK	HexNAc2Hex9
MouseLiver-Z-T-1_14214									NATTYPPMCSQDAAR	HexNAc2Hex9+Cation:Fe[III]
MouseLiver-Z-T-1_14215	NATTYPPMCSQDAAR	HexNAc2Hex8	NATTYPPMCSQDAAR	HexNAc2Hex8	NATTYPPMCSQDAAR	HexNAc2Hex8	NATTYPPMCSQDAAR	HexNAc2Hex8	NATTYPPMCSQDAAR	HexNAc2Hex8	NATTYPPMCSQDAAR	HexNAc2Hex8
MouseLiver-Z-T-1_14219			LLNHSLLLHK	HexNAc2Hex8
MouseLiver-Z-T-1_14225									NATTYPPMCSQDAAR	HexNAc2Hex8+Cation:Fe[III]
MouseLiver-Z-T-1_14226	YHFNESWVMK	HexNAc2Hex8													48	184
MouseLiver-Z-T-1_14228	NATTYPPMCSQDAAR	HexNAc2Hex9	NATTYPPMCSQDAAR	HexNAc2Hex9	NATTYPPMCSQDAAR	HexNAc2Hex9	NATTYPPMCSQDAAR	HexNAc2Hex9	NATTYPPMCSQDAAR	HexNAc2Hex9	NATTYPPMCSQDAAR	HexNAc2Hex9
MouseLiver-Z-T-1_14229	FGTCSQLCNNTK	HexNAc4Hex5NeuGc	FGTCSQLCNNTK	HexNAc4Hex5NeuGc			FGTCSQLCNNTK	HexNAc4Hex5NeuGc	FGTCSQLCNNTK	HexNAc4Hex5NeuGc	FGTCSQLCNNTK	HexNAc4Hex5NeuGc
MouseLiver-Z-T-1_14230			NLFLNHSETASAK	HexNAc2Hex8
MouseLiver-Z-T-1_14236									NATTYPPMCSQDAAR	HexNAc2Hex8+Cation:N(1)H(4)
MouseLiver-Z-T-1_14245			HEEGHMLNCTCFGQGR	HexNAc2Hex8	HEEGHMLNCTCFGQGR	HexNAc2Hex8	HEEGHMLNCTCFGQGR	HexNAc2Hex8	HEEGHMLNCTCFGQGR	HexNAc2Hex8	HEEGHMLNCTCFGQGR	HexNAc2Hex8
MouseLiver-Z-T-1_14246					HEEGHMLNCTCFGQGR	HexNAc2Hex8
MouseLiver-Z-T-1_14248									NATTYPPMCSQDAAR	HexNAc2Hex9+Cation:Fe[III]
MouseLiver-Z-T-1_14251	FGTCSQLCNNTK	HexNAc4Hex7	FGTCSQLCNNTK	HexNAc4Hex7			FGTCSQLCNNTK	HexNAc4Hex7	FGTCSQLCNNTK	HexNAc4Hex5NeuGc+Cation:N(1)H(4)
MouseLiver-Z-T-1_14253			VQPFNVTK	HexNAc2Hex8	VQPFNVTK	HexNAc2Hex8	VQPFNVTK	HexNAc2Hex8	VQPFNVTK	HexNAc2Hex8	VQPFNVTK	HexNAc2Hex8
MouseLiver-Z-T-1_14260									NATTYPPMCSQDAAR	HexNAc2Hex8+Cation:Fe[III]
MouseLiver-Z-T-1_14261	NATTYPPMCSQDAAR	HexNAc2Hex7	NATTYPPMCSQDAAR	HexNAc2Hex7	NATTYPPMCSQDAAR	HexNAc2Hex7	NATTYPPMCSQDAAR	HexNAc2Hex7	NATTYPPMCSQDAAR	HexNAc2Hex7	NATTYPPMCSQDAAR	HexNAc2Hex7
MouseLiver-Z-T-1_14263									LTSCATNASMCGDEAR	HexNAc4Hex5NeuGc
MouseLiver-Z-T-1_14269									NATTYPPMCSQDAAR	HexNAc2Hex9+Cation:N(1)H(4)
MouseLiver-Z-T-1_14270									VYSLMENNSYPR	HexNAc3Hex3	YGENDSLSVEGFR	HexNAc3Hex3
MouseLiver-Z-T-1_14275					HEEGHMLNCTCFGQGR	HexNAc4Hex5Fuc
MouseLiver-Z-T-1_14279	NATTYPPMCSQDAAR	HexNAc2Hex7	NATTYPPMCSQDAAR	HexNAc2Hex7	NATTYPPMCSQDAAR	HexNAc2Hex7	NATTYPPMCSQDAAR	HexNAc2Hex7	NATTYPPMCSQDAAR	HexNAc2Hex7
MouseLiver-Z-T-1_14281	NATTYPPMCSQDAAR	HexNAc2Hex8	NATTYPPMCSQDAAR	HexNAc2Hex8	NATTYPPMCSQDAAR	HexNAc2Hex8	NATTYPPMCSQDAAR	HexNAc2Hex8	NATTYPPMCSQDAAR	HexNAc2Hex8	NATTYPPMCSQDAAR	HexNAc2Hex8
MouseLiver-Z-T-1_14282	NATTYPPMCSQDAAR	HexNAc2Hex9	NATTYPPMCSQDAAR	HexNAc2Hex9	NATTYPPMCSQDAAR	HexNAc2Hex9	NATTYPPMCSQDAAR	HexNAc2Hex9	NATTYPPMCSQDAAR	HexNAc2Hex9
MouseLiver-Z-T-1_14283									NATTYPPMCSQDAAR	HexNAc2Hex7+Cation:N(1)H(4)
MouseLiver-Z-T-1_14286							LTSCATNASMCGDEAR	HexNAc4Hex7	LTSCATNASMCGDEAR	HexNAc4Hex5NeuGc+Cation:N(1)H(4)
MouseLiver-Z-T-1_14291									GHFYYNISDVR	HexNAc3Hex6NeuAc
MouseLiver-Z-T-1_14293	MHLNGSNVQVLHR	HexNAc2Hex9	MHLNGSNVQVLHR	HexNAc2Hex9	MHLNGSNVQVLHR	HexNAc2Hex9	MHLNGSNVQVLHR	HexNAc2Hex9	MHLNGSNVQVLHR	HexNAc2Hex9
MouseLiver-Z-T-1_14302	MHLNGSNVQVLHR	HexNAc2Hex10	MHLNGSNVQVLHR	HexNAc2Hex10			MHLNGSNVQVLHR	HexNAc2Hex10	MHLNGSNVQVLHR	HexNAc2Hex10	MHLNGSNVQVLHR	HexNAc2Hex10
MouseLiver-Z-T-1_14305									NATTYPPMCSQDAAR	HexNAc2Hex8+Cation:N(1)H(4)
MouseLiver-Z-T-1_14306	YHFNESWVMK	HexNAc2Hex8													47	776	-PP
MouseLiver-Z-T-1_14307									NATTYPPMCSQDAAR	HexNAc2Hex8+Cation:Fe[III]
MouseLiver-Z-T-1_14314									NATTYPPMCSQDAAR	HexNAc6Hex6Fuc
MouseLiver-Z-T-1_14316									NATTYPPMCSQDAAR	HexNAc2Hex9+Cation:Fe[III]
MouseLiver-Z-T-1_14317									NATTYPPMCSQDAAR	HexNAc2Hex9+Cation:Fe[III]
MouseLiver-Z-T-1_14323							NATTYPPMCSQDAAR	HexNAc2Hex10
MouseLiver-Z-T-1_14324			NLFLNHSETASAK	HexNAc2Hex8					NLFLNHSETASAK	HexNAc2Hex8
MouseLiver-Z-T-1_14328									EQETCLAPELEHGNYSTTQR	HexNAc2Hex3
MouseLiver-Z-T-1_14330	NLFLNHSETASAK	HexNAc4Hex3	NLFLNHSETASAK	HexNAc4Hex3	NLFLNHSETASAK	HexNAc4Hex3	NLFLNHSETASAK	HexNAc4Hex3	NLFLNHSETASAK	HexNAc4Hex3	NLFLNHSETASAK	HexNAc4Hex3
MouseLiver-Z-T-1_14332	FGTCSQLCNNTK	HexNAc4Hex5NeuGc	FGTCSQLCNNTK	HexNAc4Hex5NeuGc
MouseLiver-Z-T-1_14337									NATTYPPMCSQDAAR	HexNAc2Hex8+Cation:Fe[III]
MouseLiver-Z-T-1_14338	NATTYPPMCSQDAAR	HexNAc2Hex7	NATTYPPMCSQDAAR	HexNAc2Hex7	NATTYPPMCSQDAAR	HexNAc2Hex7	NATTYPPMCSQDAAR	HexNAc2Hex7	NATTYPPMCSQDAAR	HexNAc2Hex7	NATTYPPMCSQDAAR	HexNAc2Hex7
MouseLiver-Z-T-1_14339	MHLNGSNVQVLHR	HexNAc2Hex9	MHLNGSNVQVLHR	HexNAc2Hex9	MHLNGSNVQVLHR	HexNAc2Hex9	MHLNGSNVQVLHR	HexNAc2Hex9	MHLNGSNVQVLHR	HexNAc2Hex9	MHLNGSNVQVLHR	HexNAc2Hex9
MouseLiver-Z-T-1_14345	ANYTILK	HexNAc2Hex9	ANYTILK	HexNAc2Hex9			ANYTILK	HexNAc2Hex9			ANYTILK	HexNAc2Hex9
MouseLiver-Z-T-1_14346					HYANITNGMYR	HexNAc2Hex9			HYANITNGMYR	HexNAc2Hex9
MouseLiver-Z-T-1_14349									NATTYPPMCSQDAAR	HexNAc2Hex9+Cation:N(1)H(4)
MouseLiver-Z-T-1_14350	NATTYPPMCSQDAAR	HexNAc2Hex8	NATTYPPMCSQDAAR	HexNAc2Hex8	NATTYPPMCSQDAAR	HexNAc2Hex8	NATTYPPMCSQDAAR	HexNAc2Hex8	NATTYPPMCSQDAAR	HexNAc2Hex8
MouseLiver-Z-T-1_14351	NATTYPPMCSQDAAR	HexNAc6Hex4Fuc2NeuGc2							NATTYPPMCSQDAAR	HexNAc6Hex5FucNeuAcNeuGc
MouseLiver-Z-T-1_14352	NATTYPPMCSQDAAR	HexNAc2Hex9	NATTYPPMCSQDAAR	HexNAc2Hex9	NATTYPPMCSQDAAR	HexNAc2Hex9			NATTYPPMCSQDAAR	HexNAc2Hex9
MouseLiver-Z-T-1_14356	LSSSPNVTISCK	HexNAc2Hex9	LSSSPNVTISCK	HexNAc2Hex9	LSSSPNVTISCK	HexNAc2Hex9	LSSSPNVTISCK	HexNAc2Hex9	LSSSPNVTISCK	HexNAc2Hex9	LSSSPNVTISCK	HexNAc2Hex9
MouseLiver-Z-T-1_14360	NATTYPPMCSQDAAR	HexNAc2Hex8	NATTYPPMCSQDAAR	HexNAc2Hex8	NATTYPPMCSQDAAR	HexNAc2Hex8	NATTYPPMCSQDAAR	HexNAc2Hex8	NATTYPPMCSQDAAR	HexNAc2Hex8	NATTYPPMCSQDAAR	HexNAc2Hex8
MouseLiver-Z-T-1_14361									NATTYPPMCSQDAAR	HexNAc2Hex7+Cation:N(1)H(4)
MouseLiver-Z-T-1_14362	NATTYPPMCSQDAAR	HexNAc2Hex9	NATTYPPMCSQDAAR	HexNAc2Hex9	NATTYPPMCSQDAAR	HexNAc2Hex9	NATTYPPMCSQDAAR	HexNAc2Hex9	NATTYPPMCSQDAAR	HexNAc2Hex9	NATTYPPMCSQDAAR	HexNAc2Hex9
MouseLiver-Z-T-1_14363									NATTYPPMCSQDAAR	HexNAc2Hex7+Cation:Fe[III]
MouseLiver-Z-T-1_14364	NATTYPPMCSQDAAR	HexNAc2Hex7	NATTYPPMCSQDAAR	HexNAc2Hex7	NATTYPPMCSQDAAR	HexNAc2Hex7	NATTYPPMCSQDAAR	HexNAc2Hex7	NATTYPPMCSQDAAR	HexNAc2Hex7	NATTYPPMCSQDAAR	HexNAc2Hex7
MouseLiver-Z-T-1_14369	INVSYTGER	HexNAc2Hex9	INVSYTGER	HexNAc2Hex9	INVSYTGER	HexNAc2Hex9	INVSYTGER	HexNAc2Hex9	INVSYTGER	HexNAc2Hex9	INVSYTGER	HexNAc2Hex9
MouseLiver-Z-T-1_14372	YHFNESWVMK	HexNAc2Hex7													46	69
MouseLiver-Z-T-1_14373					LSSSPNVTISCK	HexNAc4Hex3NeuAc2			LSSSPNVTISCK	HexNAc2Hex9+Cation:N(1)H(4)
MouseLiver-Z-T-1_14377	LSSSPNVTISCK	HexNAc2Hex9	LSSSPNVTISCK	HexNAc2Hex9	LSSSPNVTISCK	HexNAc2Hex9	LSSSPNVTISCK	HexNAc2Hex9	LSSSPNVTISCK	HexNAc2Hex9
MouseLiver-Z-T-1_14384									NATTYPPMCSQDAAR	HexNAc2Hex8+Cation:N(1)H(4)
MouseLiver-Z-T-1_14385									NATTYPPMCSQDAAR	HexNAc2Hex8+Cation:Fe[III]
MouseLiver-Z-T-1_14386	HYANITNGMYR	HexNAc2Hex8	HYANITNGMYR	HexNAc2Hex8	HYANITNGMYR	HexNAc2Hex8	HYANITNGMYR	HexNAc2Hex8	HYANITNGMYR	HexNAc2Hex8
MouseLiver-Z-T-1_14387	MHLNGSNVQVLHR	HexNAc2Hex9	MHLNGSNVQVLHR	HexNAc2Hex9	MHLNGSNVQVLHR	HexNAc2Hex9	MHLNGSNVQVLHR	HexNAc2Hex9	MHLNGSNVQVLHR	HexNAc2Hex9
MouseLiver-Z-T-1_14397									NATTYPPMCSQDAAR	HexNAc2Hex9+Cation:Fe[III]
MouseLiver-Z-T-1_14398	INVSYTGER	HexNAc2Hex8	INVSYTGER	HexNAc2Hex8	INVSYTGER	HexNAc2Hex8	INVSYTGER	HexNAc2Hex8	INVSYTGER	HexNAc2Hex8	INVSYTGER	HexNAc2Hex8
MouseLiver-Z-T-1_14399			VQPFNVTK	HexNAc2Hex7	VQPFNVTK	HexNAc2Hex7			VQPFNVTK	HexNAc2Hex7	VQPFNVTK	HexNAc2Hex7
MouseLiver-Z-T-1_14406									NATTYPPMCSQDAAR	HexNAc5Hex3Fuc2+Cation:Fe[III]
MouseLiver-Z-T-1_14408	NATTYPPMCSQDAAR	HexNAc2Hex7	NATTYPPMCSQDAAR	HexNAc2Hex7	NATTYPPMCSQDAAR	HexNAc2Hex7	NATTYPPMCSQDAAR	HexNAc2Hex7	NATTYPPMCSQDAAR	HexNAc2Hex7	NATTYPPMCSQDAAR	HexNAc2Hex7
MouseLiver-Z-T-1_14409	TSDTGEEEAITNSTEANGK	HexNAc2Hex9	TSDTGEEEAITNSTEANGK	HexNAc2Hex9	TSDTGEEEAITNSTEANGK	HexNAc2Hex9	TSDTGEEEAITNSTEANGK	HexNAc2Hex9	TSDTGEEEAITNSTEANGK	HexNAc2Hex9	TSDTGEEEAITNSTEANGK	HexNAc2Hex9
MouseLiver-Z-T-1_14410	NLFLNHSETASAK	HexNAc4Hex3	NLFLNHSETASAK	HexNAc4Hex3	NLFLNHSETASAK	HexNAc4Hex3	NLFLNHSETASAK	HexNAc4Hex3	NLFLNHSETASAK	HexNAc4Hex3	NLFLNHSETASAK	HexNAc4Hex3
MouseLiver-Z-T-1_14413									INVSYTGER	HexNAc2Hex9+Cation:Fe[III]
MouseLiver-Z-T-1_14414									LVTQTIPCNK	HexNAc4Hex6NeuAc+Cation:N(1)H(4)
MouseLiver-Z-T-1_14416									INVSYTGER	HexNAc2Hex9+Cation:N(1)H(4)
MouseLiver-Z-T-1_14420			MHLNGSNVQVLHR	HexNAc2Hex8	MHLNGSNVQVLHR	HexNAc2Hex8	MHLNGSNVQVLHR	HexNAc2Hex8	MHLNGSNVQVLHR	HexNAc2Hex8	MHLNGSNVQVLHR	HexNAc2Hex8
MouseLiver-Z-T-1_14421	INVSYTGER	HexNAc2Hex9	INVSYTGER	HexNAc2Hex9	INVSYTGER	HexNAc2Hex9	INVSYTGER	HexNAc2Hex9	INVSYTGER	HexNAc2Hex9	INVSYTGER	HexNAc2Hex9
MouseLiver-Z-T-1_14423									INVSYTGER	HexNAc2Hex8+Cation:Fe[III]
MouseLiver-Z-T-1_14425			FGTCSQLCNNTK	HexNAc4Hex6			FGTCSQLCNNTK	HexNAc4Hex6	FGTCSQLCNNTK	HexNAc4Hex4NeuGc+Cation:N(1)H(4)
MouseLiver-Z-T-1_14427					LSSSPNVTISCK	HexNAc2Hex8			LSSSPNVTISCK	HexNAc2Hex8	LSSSPNVTISCK	HexNAc2Hex8
MouseLiver-Z-T-1_14429	NATTYPPMCSQDAAR	HexNAc2Hex8	NATTYPPMCSQDAAR	HexNAc2Hex8	NATTYPPMCSQDAAR	HexNAc2Hex8	NATTYPPMCSQDAAR	HexNAc2Hex8	NATTYPPMCSQDAAR	HexNAc2Hex8	NATTYPPMCSQDAAR	HexNAc2Hex8
MouseLiver-Z-T-1_14430									NATTYPPMCSQDAAR	HexNAc2Hex7+Cation:N(1)H(4)
MouseLiver-Z-T-1_14431									NATTYPPMCSQDAAR	HexNAc2Hex9+Cation:N(1)H(4)
MouseLiver-Z-T-1_14432	NATTYPPMCSQDAAR	HexNAc2Hex9	NATTYPPMCSQDAAR	HexNAc2Hex9	NATTYPPMCSQDAAR	HexNAc2Hex9	NATTYPPMCSQDAAR	HexNAc2Hex9	NATTYPPMCSQDAAR	HexNAc2Hex9
MouseLiver-Z-T-1_14433					TSDTGEEEAITNSTEANGK	HexNAc4Hex3NeuAc2			TSDTGEEEAITNSTEANGK	HexNAc2Hex9+Cation:N(1)H(4)
MouseLiver-Z-T-1_14434	MHLNGSNVQVLHR	HexNAc2Hex8	MHLNGSNVQVLHR	HexNAc2Hex8	MHLNGSNVQVLHR	HexNAc2Hex8	MHLNGSNVQVLHR	HexNAc2Hex8	MHLNGSNVQVLHR	HexNAc2Hex8	MHLNGSNVQVLHR	HexNAc2Hex8
MouseLiver-Z-T-1_14436	NATTYPPMCSQDAAR	HexNAc2Hex7	NATTYPPMCSQDAAR	HexNAc2Hex7	NATTYPPMCSQDAAR	HexNAc2Hex7	NATTYPPMCSQDAAR	HexNAc2Hex7	NATTYPPMCSQDAAR	HexNAc2Hex7	NATTYPPMCSQDAAR	HexNAc2Hex7
MouseLiver-Z-T-1_14441	YHFNESWVMK	HexNAc2Hex7													45	77
MouseLiver-Z-T-1_14442									NATTYPPMCSQDAAR	HexNAc2Hex7+Cation:Fe[III]
MouseLiver-Z-T-1_14443									TSDTGEEEAITNSTEANGK	HexNAc2Hex8+Cation:N(1)H(4)
MouseLiver-Z-T-1_14445			INVSYTGER	HexNAc2Hex9	INVSYTGER	HexNAc2Hex9			INVSYTGER	HexNAc2Hex9	INVSYTGER	HexNAc2Hex9
MouseLiver-Z-T-1_14446	TSDTGEEEAITNSTEANGK	HexNAc2Hex8	TSDTGEEEAITNSTEANGK	HexNAc2Hex8	TSDTGEEEAITNSTEANGK	HexNAc2Hex8	TSDTGEEEAITNSTEANGK	HexNAc2Hex8	TSDTGEEEAITNSTEANGK	HexNAc2Hex8	TSDTGEEEAITNSTEANGK	HexNAc2Hex8
MouseLiver-Z-T-1_14449	INVSYTGER	HexNAc6Hex6Fuc3							INVSYTGER	HexNAc2Hex8+Cation:N(1)H(4)
MouseLiver-Z-T-1_14450			INVSYTGER	HexNAc2Hex8	INVSYTGER	HexNAc2Hex8
MouseLiver-Z-T-1_14451									VQPFNVTK	HexNAc3Hex7	VQPFNVTK	HexNAc3Hex7
MouseLiver-Z-T-1_14453									NATTYPPMCSQDAAR	HexNAc2Hex8+Cation:Fe[III]
MouseLiver-Z-T-1_14454	NATTYPPMCSQDAAR	HexNAc2Hex8	NATTYPPMCSQDAAR	HexNAc2Hex8	NATTYPPMCSQDAAR	HexNAc2Hex8	NATTYPPMCSQDAAR	HexNAc2Hex8	NATTYPPMCSQDAAR	HexNAc2Hex8	NATTYPPMCSQDAAR	HexNAc2Hex8
MouseLiver-Z-T-1_14457							NATTYPPMCSQDAAR	HexNAc4Hex3NeuGc2
MouseLiver-Z-T-1_14458	NATTYPPMCSQDAAR	HexNAc7Hex4Fuc3NeuAc2													44	38
MouseLiver-Z-T-1_14461									NATTYPPMCSQDAAR	HexNAc2Hex8+Cation:N(1)H(4)
MouseLiver-Z-T-1_14463	HYANITNGMYR	HexNAc2Hex8	HYANITNGMYR	HexNAc2Hex8	HYANITNGMYR	HexNAc2Hex8	HYANITNGMYR	HexNAc2Hex8	HYANITNGMYR	HexNAc2Hex8	HYANITNGMYR	HexNAc2Hex8
MouseLiver-Z-T-1_14464	FGTCSQLCNNTK	HexNAc4Hex4NeuGc	FGTCSQLCNNTK	HexNAc4Hex4NeuGc
MouseLiver-Z-T-1_14467									VLVAPPSEEANTTK	HexNAc2Hex9+Cation:N(1)H(4)
MouseLiver-Z-T-1_14468									HYANITNGMYR	HexNAc2Hex8+Cation:Fe[III]
MouseLiver-Z-T-1_14473									INVSYTGER	HexNAc2Hex8
MouseLiver-Z-T-1_14475			MHLNGSNVQVLHR	HexNAc2Hex7					MHLNGSNVQVLHR	HexNAc2Hex7
MouseLiver-Z-T-1_14481	NATTYPPMCSQDAAR	HexNAc2Hex7	NATTYPPMCSQDAAR	HexNAc2Hex7	NATTYPPMCSQDAAR	HexNAc2Hex7	NATTYPPMCSQDAAR	HexNAc2Hex7	NATTYPPMCSQDAAR	HexNAc2Hex7	NATTYPPMCSQDAAR	HexNAc2Hex7
MouseLiver-Z-T-1_14484	YHFNESWVMK	HexNAc2Hex6													43	379	-PP and MSFragger
MouseLiver-Z-T-1_14486									NATTYPPMCSQDAAR	HexNAc2Hex6+Cation:N(1)H(4)
MouseLiver-Z-T-1_14487			HYANITNGMYR	HexNAc2Hex8	HYANITNGMYR	HexNAc2Hex8			HYANITNGMYR	HexNAc2Hex8
MouseLiver-Z-T-1_14492									VLVAPPSEEANTTK	HexNAc2Hex8+Cation:N(1)H(4)
MouseLiver-Z-T-1_14493					KKENGVFEEISNSSGR	HexNAc2Hex9			KKENGVFEEISNSSGR	HexNAc2Hex9
MouseLiver-Z-T-1_14496	NEEVKNMSVELNSK	HexNAc2Hex9	NEEVKNMSVELNSK	HexNAc2Hex9			NEEVKNMSVELNSK	HexNAc2Hex9	NEEVKNMSVELNSK	HexNAc2Hex9	NEEVKNMSVELNSK	HexNAc2Hex9
MouseLiver-Z-T-1_14499									DIILHSTGHNISR	HexNAc4Hex6NeuGc
MouseLiver-Z-T-1_14500									HYANITNGMYR	HexNAc2Hex7
MouseLiver-Z-T-1_14502									NATTYPPMCSQDAAR	HexNAc2Hex7+Cation:N(1)H(4)
MouseLiver-Z-T-1_14503	NATTYPPMCSQDAAR	HexNAc2Hex8	NATTYPPMCSQDAAR	HexNAc2Hex8	NATTYPPMCSQDAAR	HexNAc2Hex8	NATTYPPMCSQDAAR	HexNAc2Hex8	NATTYPPMCSQDAAR	HexNAc2Hex8	NATTYPPMCSQDAAR	HexNAc2Hex8
MouseLiver-Z-T-1_14504									NSSITLPADSR	HexNAc5Hex3FucNeuGc+Cation:N(1)H(4)
MouseLiver-Z-T-1_14513									TSDTGEEEAITNSTEANGK	HexNAc2Hex7+Cation:N(1)H(4)
MouseLiver-Z-T-1_14517	NATTYPPMCSQDAAR	HexNAc4Hex3NeuAc2			NATTYPPMCSQDAAR	HexNAc4Hex3NeuAc2			NATTYPPMCSQDAAR	HexNAc2Hex9+Cation:N(1)H(4)
MouseLiver-Z-T-1_14518					VLVAPPSEEANTTK	HexNAc2Hex8			VLVAPPSEEANTTK	HexNAc2Hex8
MouseLiver-Z-T-1_14520			NLFLNHSETASAK	HexNAc2Hex9
MouseLiver-Z-T-1_14522	EILVHPNYTR	HexNAc2Hex9	EILVHPNYTR	HexNAc2Hex9	EILVHPNYTR	HexNAc2Hex9	EILVHPNYTR	HexNAc2Hex9	EILVHPNYTR	HexNAc2Hex9	EILVHPNYTR	HexNAc2Hex9
MouseLiver-Z-T-1_14523	HYANITNGMYR	HexNAc2Hex7	HYANITNGMYR	HexNAc2Hex7	HYANITNGMYR	HexNAc2Hex7	HYANITNGMYR	HexNAc2Hex7	HYANITNGMYR	HexNAc2Hex7	HYANITNGMYR	HexNAc2Hex7
MouseLiver-Z-T-1_14524	NATTYPPMCSQDAAR	HexNAc2Hex6	NATTYPPMCSQDAAR	HexNAc2Hex6	NATTYPPMCSQDAAR	HexNAc2Hex6	NATTYPPMCSQDAAR	HexNAc2Hex6	NATTYPPMCSQDAAR	HexNAc2Hex6
MouseLiver-Z-T-1_14525	TSDTGEEEAITNSTEANGK	HexNAc2Hex8	TSDTGEEEAITNSTEANGK	HexNAc2Hex8	TSDTGEEEAITNSTEANGK	HexNAc2Hex8	TSDTGEEEAITNSTEANGK	HexNAc2Hex8	TSDTGEEEAITNSTEANGK	HexNAc2Hex8	TSDTGEEEAITNSTEANGK	HexNAc2Hex8
MouseLiver-Z-T-1_14528					NATTYPPMCSQDAAR	HexNAc2Hex8			NATTYPPMCSQDAAR	HexNAc2Hex8
MouseLiver-Z-T-1_14529	NEEVKNMSVELNSK	HexNAc2Hex8			VLVAPPSEEANTTK	HexNAc2Hex9	NEEVKNMSVELNSK	HexNAc2Hex8	NEEVKNMSVELNSK	HexNAc2Hex8
MouseLiver-Z-T-1_14531									NATTYPPMCSQDAAR	HexNAc2Hex8+Cation:N(1)H(4)
MouseLiver-Z-T-1_14532	HYANITNGMYR	HexNAc2Hex8	HYANITNGMYR	HexNAc2Hex8	HYANITNGMYR	HexNAc2Hex8	HYANITNGMYR	HexNAc2Hex8	HYANITNGMYR	HexNAc2Hex8	HYANITNGMYR	HexNAc2Hex8
MouseLiver-Z-T-1_14535	NATTYPPMCSQDAAR	HexNAc2Hex7	NATTYPPMCSQDAAR	HexNAc2Hex7	NATTYPPMCSQDAAR	HexNAc2Hex7	NATTYPPMCSQDAAR	HexNAc2Hex7	NATTYPPMCSQDAAR	HexNAc2Hex7
MouseLiver-Z-T-1_14543	KKENGVFEEISNSSGR	HexNAc2Hex9	KKENGVFEEISNSSGR	HexNAc2Hex9	KKENGVFEEISNSSGR	HexNAc2Hex9	KKENGVFEEISNSSGR	HexNAc2Hex9	KKENGVFEEISNSSGR	HexNAc2Hex9	KKENGVFEEISNSSGR	HexNAc2Hex9
MouseLiver-Z-T-1_14545	EILVHPNYTR	HexNAc2Hex8	EILVHPNYTR	HexNAc2Hex8	EILVHPNYTR	HexNAc2Hex8	EILVHPNYTR	HexNAc2Hex8	EILVHPNYTR	HexNAc2Hex8	EILVHPNYTR	HexNAc2Hex8
MouseLiver-Z-T-1_14547	VQPFNVTK	HexNAc2Hex6	VQPFNVTK	HexNAc2Hex6	VQPFNVTK	HexNAc2Hex6	VQPFNVTK	HexNAc2Hex6	VQPFNVTK	HexNAc2Hex6
MouseLiver-Z-T-1_14548	VQPFNVTK	HexNAc3Hex6	VQPFNVTK	HexNAc3Hex6	VQPFNVTK	HexNAc3Hex6	VQPFNVTK	HexNAc3Hex6	VQPFNVTK	HexNAc3Hex6	VQPFNVTK	HexNAc3Hex6
MouseLiver-Z-T-1_14549	KKENGVFEEISNSSGR	HexNAc2Hex8	KKENGVFEEISNSSGR	HexNAc2Hex8	KKENGVFEEISNSSGR	HexNAc2Hex8	KKENGVFEEISNSSGR	HexNAc2Hex8	KKENGVFEEISNSSGR	HexNAc2Hex8	KKENGVFEEISNSSGR	HexNAc2Hex8
MouseLiver-Z-T-1_14551	NATTYPPMCSQDAAR	HexNAc2Hex7	NATTYPPMCSQDAAR	HexNAc2Hex7	NATTYPPMCSQDAAR	HexNAc2Hex7	NATTYPPMCSQDAAR	HexNAc2Hex7	NATTYPPMCSQDAAR	HexNAc2Hex7	NATTYPPMCSQDAAR	HexNAc2Hex7
MouseLiver-Z-T-1_14552	EILVHPNYTR	HexNAc2Hex10	EILVHPNYTR	HexNAc2Hex10			EILVHPNYTR	HexNAc2Hex10	EILVHPNYTR	HexNAc2Hex10	EILVHPNYTR	HexNAc2Hex10
MouseLiver-Z-T-1_14553	YHFNESWVMK	HexNAc2Hex6													42	124
MouseLiver-Z-T-1_14555	EILVHPNYTR	HexNAc2Hex9	EILVHPNYTR	HexNAc2Hex9	EILVHPNYTR	HexNAc2Hex9			EILVHPNYTR	HexNAc2Hex9
MouseLiver-Z-T-1_14557									VQPFNVTK	HexNAc3Hex6+Cation:Fe[III]
MouseLiver-Z-T-1_14559					NATTYPPMCSQDAAR	HexNAc2Hex9
MouseLiver-Z-T-1_14561									NATTYPPMCSQDAAR	HexNAc2Hex6+Cation:N(1)H(4)
MouseLiver-Z-T-1_14562	VLVAPPSEEANTTK	HexNAc2Hex8	VLVAPPSEEANTTK	HexNAc2Hex8	VLVAPPSEEANTTK	HexNAc2Hex8	VLVAPPSEEANTTK	HexNAc2Hex8	VLVAPPSEEANTTK	HexNAc2Hex8	VLVAPPSEEANTTK	HexNAc2Hex8
MouseLiver-Z-T-1_14564									DCVSCQNVSR	HexNAc5Hex6NeuGc3
MouseLiver-Z-T-1_14567									NATTYPPMCSQDAAR	HexNAc2Hex7+Cation:N(1)H(4)
MouseLiver-Z-T-1_14568	LMSTEASQNITYHCK	HexNAc2Hex8	LMSTEASQNITYHCK	HexNAc2Hex8	LMSTEASQNITYHCK	HexNAc2Hex8	LMSTEASQNITYHCK	HexNAc2Hex8	LMSTEASQNITYHCK	HexNAc2Hex8	LMSTEASQNITYHCK	HexNAc2Hex8
MouseLiver-Z-T-1_14569	NATTYPPMCSQDAAR	HexNAc2Hex8	NATTYPPMCSQDAAR	HexNAc2Hex8	NATTYPPMCSQDAAR	HexNAc2Hex8	NATTYPPMCSQDAAR	HexNAc2Hex8	NATTYPPMCSQDAAR	HexNAc2Hex8	NATTYPPMCSQDAAR	HexNAc2Hex8
MouseLiver-Z-T-1_14571			QLGCADNGTVKPIPSDK	HexNAc4Hex6NeuGc
MouseLiver-Z-T-1_14572									VLVAPPSEEANTTK	HexNAc2Hex8+Cation:N(1)H(4)
MouseLiver-Z-T-1_14573	TSDTGEEEAITNSTEANGK	HexNAc2Hex7	TSDTGEEEAITNSTEANGK	HexNAc2Hex7	TSDTGEEEAITNSTEANGK	HexNAc2Hex7	TSDTGEEEAITNSTEANGK	HexNAc2Hex7	TSDTGEEEAITNSTEANGK	HexNAc2Hex7	TSDTGEEEAITNSTEANGK	HexNAc2Hex7
MouseLiver-Z-T-1_14574									NTTSAAMVHCLR	HexNAc2Hex9Phospho
MouseLiver-Z-T-1_14577			LGACNDTLK	HexNAc4Hex5Fuc
MouseLiver-Z-T-1_14584	VQPFNVTK	HexNAc3Hex6	VQPFNVTK	HexNAc3Hex6			VQPFNVTK	HexNAc3Hex6	VQPFNVTK	HexNAc3Hex6	VQPFNVTK	HexNAc3Hex6
MouseLiver-Z-T-1_14585									EILVHPNYTR	HexNAc2Hex9+Cation:Fe[III]
MouseLiver-Z-T-1_14587	HYANITNGMYR	HexNAc2Hex7	HYANITNGMYR	HexNAc2Hex7	HYANITNGMYR	HexNAc2Hex7	HYANITNGMYR	HexNAc2Hex7	HYANITNGMYR	HexNAc2Hex7	HYANITNGMYR	HexNAc2Hex7
MouseLiver-Z-T-1_14588	MYYNVTEK	HexNAc2Hex9	MYYNVTEK	HexNAc2Hex9	MYYNVTEK	HexNAc2Hex9	MYYNVTEK	HexNAc2Hex9			MYYNVTEK	HexNAc2Hex9
MouseLiver-Z-T-1_14593			MHLNGSNVQVLHR	HexNAc4Hex5					MHLNGSNVQVLHR	HexNAc4Hex5
MouseLiver-Z-T-1_14594									NATTYPPMCSQDAAR	HexNAc2Hex7+Cation:Fe[III]
MouseLiver-Z-T-1_14595									NTTSAAMVHCLR	HexNAc3Hex9Phospho
MouseLiver-Z-T-1_14597	VQPFNVTK	HexNAc4Hex5	VQPFNVTK	HexNAc4Hex5	VQPFNVTK	HexNAc4Hex5			VQPFNVTK	HexNAc4Hex5	VQPFNVTK	HexNAc4Hex5
MouseLiver-Z-T-1_14598			EILVHPNYTR	HexNAc2Hex8	EILVHPNYTR	HexNAc2Hex8			EILVHPNYTR	HexNAc2Hex8
MouseLiver-Z-T-1_14600	EILVHPNYTR	HexNAc2Hex9	EILVHPNYTR	HexNAc2Hex9
MouseLiver-Z-T-1_14602									EILVHPNYTR	HexNAc2Hex8+Cation:Fe[III]
MouseLiver-Z-T-1_14603									EILVHPNYTR	HexNAc2Hex8+Cation:Fe[III]
MouseLiver-Z-T-1_14606	HYANITNGMYR	HexNAc2Hex8	HYANITNGMYR	HexNAc2Hex8	HYANITNGMYR	HexNAc2Hex8	HYANITNGMYR	HexNAc2Hex8	HYANITNGMYR	HexNAc2Hex8	HYANITNGMYR	HexNAc2Hex8
MouseLiver-Z-T-1_14607	NATTYPPMCSQDAAR	HexNAc2Hex6	NATTYPPMCSQDAAR	HexNAc2Hex6	NATTYPPMCSQDAAR	HexNAc2Hex6	NATTYPPMCSQDAAR	HexNAc2Hex6	NATTYPPMCSQDAAR	HexNAc2Hex6	NATTYPPMCSQDAAR	HexNAc2Hex6
MouseLiver-Z-T-1_14609									NSSITLPADSR	HexNAc5Hex4Fuc
MouseLiver-Z-T-1_14612	LGACNDTLK	HexNAc4Hex5NeuGc2	LGACNDTLK	HexNAc4Hex5NeuGc2					LGACNDTLK	HexNAc4Hex5NeuGc2
MouseLiver-Z-T-1_14614					VQPFNVTK	HexNAc4Hex5			VQPFNVTK	HexNAc4Hex5
MouseLiver-Z-T-1_14616	EILVHPNYTR	HexNAc2Hex8	EILVHPNYTR	HexNAc2Hex8	EILVHPNYTR	HexNAc2Hex8	EILVHPNYTR	HexNAc2Hex8	EILVHPNYTR	HexNAc2Hex8
MouseLiver-Z-T-1_14620			VQPFNVTK	HexNAc2Hex6					VQPFNVTK	HexNAc2Hex6
MouseLiver-Z-T-1_14623	KKENGVFEEISNSSGR	HexNAc2Hex8	KKENGVFEEISNSSGR	HexNAc2Hex8	KKENGVFEEISNSSGR	HexNAc2Hex8	KKENGVFEEISNSSGR	HexNAc2Hex8	KKENGVFEEISNSSGR	HexNAc2Hex8
MouseLiver-Z-T-1_14624	VQPFNVTK	HexNAc3Hex6	VQPFNVTK	HexNAc3Hex6	VQPFNVTK	HexNAc3Hex6	VQPFNVTK	HexNAc3Hex6	VQPFNVTK	HexNAc3Hex6	VQPFNVTK	HexNAc3Hex6
MouseLiver-Z-T-1_14626									NATTYPPMCSQDAAR	HexNAc2Hex8+Cation:N(1)H(4)
MouseLiver-Z-T-1_14629									NATTYPPMCSQDAAR	HexNAc2Hex9+Cation:N(1)H(4)
MouseLiver-Z-T-1_14631			HYANITNGMYR	HexNAc2Hex7					HYANITNGMYR	HexNAc2Hex7
MouseLiver-Z-T-1_14635									NATTYPPMCSQDAAR	HexNAc2Hex6+Cation:N(1)H(4)
MouseLiver-Z-T-1_14637			TSDTGEEEAITNSTEANGK	HexNAc2Hex6	TSDTGEEEAITNSTEANGK	HexNAc2Hex6	TSDTGEEEAITNSTEANGK	HexNAc2Hex6	TSDTGEEEAITNSTEANGK	HexNAc2Hex6	TSDTGEEEAITNSTEANGK	HexNAc2Hex6
MouseLiver-Z-T-1_14638					LMSTEASQNITYHCK	HexNAc2Hex8
MouseLiver-Z-T-1_14642									NTTSAAMVHCLR	HexNAc3Hex8Phospho
MouseLiver-Z-T-1_14645	EILVHPNYTR	HexNAc2Hex9	EILVHPNYTR	HexNAc2Hex9	EILVHPNYTR	HexNAc2Hex9	EILVHPNYTR	HexNAc2Hex9	EILVHPNYTR	HexNAc2Hex9	EILVHPNYTR	HexNAc2Hex9
MouseLiver-Z-T-1_14647	HYANITNGMYR	HexNAc4Hex3Fuc													41	203
MouseLiver-Z-T-1_14659	HYANITNGMYR	HexNAc2Hex7	HYANITNGMYR	HexNAc2Hex7	HYANITNGMYR	HexNAc2Hex7	HYANITNGMYR	HexNAc2Hex7	HYANITNGMYR	HexNAc2Hex7	HYANITNGMYR	HexNAc2Hex7
MouseLiver-Z-T-1_14665							LGACNDTLK	HexNAc4Hex7NeuGc
MouseLiver-Z-T-1_14671									VQPFNVTK	HexNAc4Hex3NeuGc+Cation:N(1)H(4)
MouseLiver-Z-T-1_14682	EILVHPNYTR	HexNAc2Hex8	EILVHPNYTR	HexNAc2Hex8	EILVHPNYTR	HexNAc2Hex8	EILVHPNYTR	HexNAc2Hex8	EILVHPNYTR	HexNAc2Hex8	EILVHPNYTR	HexNAc2Hex8
MouseLiver-Z-T-1_14685	NATTYPPMCSQDAAR	HexNAc2Hex6	NATTYPPMCSQDAAR	HexNAc2Hex6	NATTYPPMCSQDAAR	HexNAc2Hex6	NATTYPPMCSQDAAR	HexNAc2Hex6	NATTYPPMCSQDAAR	HexNAc2Hex6	NATTYPPMCSQDAAR	HexNAc2Hex6
MouseLiver-Z-T-1_14686			NATTYPPMCSQDAAR	HexNAc2Hex8	NATTYPPMCSQDAAR	HexNAc2Hex8			NATTYPPMCSQDAAR	HexNAc2Hex8
MouseLiver-Z-T-1_14687									NSSITLPADSR	HexNAc4Hex5Fuc
MouseLiver-Z-T-1_14688									NSSITLPADSR	HexNAc5Hex4Fuc
MouseLiver-Z-T-1_14690	YHFNESWVMK	HexNAc2Hex5													40	120
MouseLiver-Z-T-1_14691			LGACNDTLK	HexNAc4Hex5NeuGc2
MouseLiver-Z-T-1_14692									DCVSCQNVSR	HexNAc4Hex5NeuGc3
MouseLiver-Z-T-1_14697	HYANITNGMYR	HexNAc2Hex8	HYANITNGMYR	HexNAc2Hex8	HYANITNGMYR	HexNAc2Hex8			HYANITNGMYR	HexNAc2Hex8
MouseLiver-Z-T-1_14699									LMSTEASQNITYHCK	HexNAc2Hex7
MouseLiver-Z-T-1_14702									DIILHSTGHNISR	HexNAc4Hex5NeuGc
MouseLiver-Z-T-1_14703									KKENGVFEEISNSSGR	HexNAc2Hex8
MouseLiver-Z-T-1_14704	HYANITNGMYR	HexNAc2Hex6	HYANITNGMYR	HexNAc2Hex6	HYANITNGMYR	HexNAc2Hex6	HYANITNGMYR	HexNAc2Hex6	HYANITNGMYR	HexNAc2Hex6	HYANITNGMYR	HexNAc2Hex6
MouseLiver-Z-T-1_14710									NTTSAAMVHCLR	HexNAc3Hex8Phospho
MouseLiver-Z-T-1_14713									HYANITNGMYR	HexNAc4Hex3Fuc
MouseLiver-Z-T-1_14714									DIILHSTGHNISR	HexNAc4Hex5NeuGc
MouseLiver-Z-T-1_14718									NTTSAAMVHCLR	HexNAc2Hex8Phospho
MouseLiver-Z-T-1_14727	HYANITNGMYR	HexNAc2Hex7	HYANITNGMYR	HexNAc2Hex7	HYANITNGMYR	HexNAc2Hex7	HYANITNGMYR	HexNAc2Hex7	HYANITNGMYR	HexNAc2Hex7	HYANITNGMYR	HexNAc2Hex7
MouseLiver-Z-T-1_14738									NSSITLPADSR	HexNAc4Hex4Fuc
MouseLiver-Z-T-1_14743			CVVHYENSTVPEKK	HexNAc4Hex5NeuGc3					CVVHYENSTVPEKK	HexNAc4Hex6FucNeuGc2
MouseLiver-Z-T-1_14748									VQPFNVTK	HexNAc2Hex5+Cation:Fe[III]
MouseLiver-Z-T-1_14749			EILVHPNYTR	HexNAc2Hex8					NSSITLPADSR	HexNAc4Hex4NeuGc+Cation:N(1)H(4)
MouseLiver-Z-T-1_14752									NSSITLPADSR	HexNAc4Hex5Fuc
MouseLiver-Z-T-1_14754	VQPFNVTK	HexNAc2Hex5	VQPFNVTK	HexNAc2Hex5	VQPFNVTK	HexNAc2Hex5	VQPFNVTK	HexNAc2Hex5	VQPFNVTK	HexNAc2Hex5	VQPFNVTK	HexNAc2Hex5
MouseLiver-Z-T-1_14755	YHFNESWVMK	HexNAc2Hex5													39	68
MouseLiver-Z-T-1_14758									NTTSAAMVHCLR	HexNAc3Hex7Phospho
MouseLiver-Z-T-1_14759	VQPFNVTK	HexNAc3Hex5	VQPFNVTK	HexNAc3Hex5			VQPFNVTK	HexNAc3Hex5	VQPFNVTK	HexNAc3Hex5	VQPFNVTK	HexNAc3Hex5
MouseLiver-Z-T-1_14760			NATTYPPMCSQDAAR	HexNAc2Hex6	NATTYPPMCSQDAAR	HexNAc2Hex6			NATTYPPMCSQDAAR	HexNAc2Hex6
MouseLiver-Z-T-1_14764			VQPFNVTK	HexNAc2Hex6
MouseLiver-Z-T-1_14774			VQPFNVTK	HexNAc2Hex5					VQPFNVTK	HexNAc2Hex5
MouseLiver-Z-T-1_14777	IAPASNVSHTVVLR	HexNAc2Hex9	IAPASNVSHTVVLR	HexNAc2Hex9	IAPASNVSHTVVLR	HexNAc2Hex9	IAPASNVSHTVVLR	HexNAc2Hex9	IAPASNVSHTVVLR	HexNAc2Hex9	IAPASNVSHTVVLR	HexNAc2Hex9
MouseLiver-Z-T-1_14779	HYANITNGMYR	HexNAc2Hex6	HYANITNGMYR	HexNAc2Hex6	HYANITNGMYR	HexNAc2Hex6	HYANITNGMYR	HexNAc2Hex6	HYANITNGMYR	HexNAc2Hex6	HYANITNGMYR	HexNAc2Hex6
MouseLiver-Z-T-1_14780	CVVHYENSTVPEKK	HexNAc4Hex5NeuGc3	CVVHYENSTVPEKK	HexNAc4Hex5NeuGc3					CVVHYENSTVPEKK	HexNAc4Hex6FucNeuGc2
MouseLiver-Z-T-1_14782									SNISILR	HexNAc2Hex9
MouseLiver-Z-T-1_14783									NTTSAAMVHCLR	HexNAc2Hex8Phospho+Cation:Fe[III]
MouseLiver-Z-T-1_14786									NTTSAAMVHCLR	HexNAc2Hex8Phospho
MouseLiver-Z-T-1_14787	EILVHPNYTR	HexNAc2Hex7	EILVHPNYTR	HexNAc2Hex7	EILVHPNYTR	HexNAc2Hex7	EILVHPNYTR	HexNAc2Hex7	EILVHPNYTR	HexNAc2Hex7
MouseLiver-Z-T-1_14788	KKENGVFEEISNSSGR	HexNAc2Hex7							KKENGVFEEISNSSGR	HexNAc2Hex7
MouseLiver-Z-T-1_14794									NTTSAAMVHCLR	HexNAc3Hex8Phospho
MouseLiver-Z-T-1_14798									NTTSAAMVHCLR	HexNAc3Hex7Phospho+Cation:Fe[III]
MouseLiver-Z-T-1_14803									NTTSAAMVHCLR	HexNAc3Hex7Phospho+Cation:Fe[III]
MouseLiver-Z-T-1_14809			NSSITLPADSR	HexNAc4Hex4Fuc			NSSITLPADSR	HexNAc4Hex4Fuc	NSSITLPADSR	HexNAc4Hex4Fuc	NSSITLPADSR	HexNAc4Hex4Fuc
MouseLiver-Z-T-1_14813			IAPASNVSHTVVLR	HexNAc2Hex8					IAPASNVSHTVVLR	HexNAc2Hex8
MouseLiver-Z-T-1_14814									CVVHYENSTVPEKK	HexNAc5Hex6NeuGc3
MouseLiver-Z-T-1_14820	CVVHYENSTVPEKK	HexNAc4Hex5NeuGc3	CVVHYENSTVPEKK	HexNAc4Hex5NeuGc3			CVVHYENSTVPEKK	HexNAc4Hex5NeuGc3	CVVHYENSTVPEKK	HexNAc4Hex5NeuGc3
MouseLiver-Z-T-1_14821									VQPFNVTK	HexNAc2Hex5+Cation:Fe[III]
MouseLiver-Z-T-1_14823									NTTSAAMVHCLR	HexNAc7Hex7Fuc5NeuAc+Cation:N(1)H(4)
MouseLiver-Z-T-1_14824									NATTYPPMCSQDAAR	HexNAc2Hex8
MouseLiver-Z-T-1_14828	VQPFNVTK	HexNAc2Hex5	VQPFNVTK	HexNAc2Hex5	VQPFNVTK	HexNAc2Hex5	VQPFNVTK	HexNAc2Hex5	VQPFNVTK	HexNAc2Hex5	VQPFNVTK	HexNAc2Hex5
MouseLiver-Z-T-1_14829									NTTSAAMVHCLR	HexNAc3Hex7Phospho
MouseLiver-Z-T-1_14831			CVVHYENSTVPEKK	HexNAc5Hex6NeuGc3					CVVHYENSTVPEKK	HexNAc5Hex7FucNeuGc2
MouseLiver-Z-T-1_14832	VQPFNVTK	HexNAc3Hex5	VQPFNVTK	HexNAc3Hex5			VQPFNVTK	HexNAc3Hex5	VQPFNVTK	HexNAc3Hex5
MouseLiver-Z-T-1_14834									NTTSAAMVHCLR	HexNAc2Hex7Phospho
MouseLiver-Z-T-1_14836	FSGANDTDFR	HexNAc2Hex9	FSGANDTDFR	HexNAc2Hex9	FSGANDTDFR	HexNAc2Hex9			FSGANDTDFR	HexNAc2Hex9
MouseLiver-Z-T-1_14841	FSGANDTDFR	HexNAc2Hex9			FSGANDTDFR	HexNAc2Hex9			FSGANDTDFR	HexNAc2Hex9
MouseLiver-Z-T-1_14844	IAPASNVSHTVVLR	HexNAc2Hex9	IAPASNVSHTVVLR	HexNAc2Hex9	IAPASNVSHTVVLR	HexNAc2Hex9	IAPASNVSHTVVLR	HexNAc2Hex9	IAPASNVSHTVVLR	HexNAc2Hex9
MouseLiver-Z-T-1_14845	CVVHYENSTVPEKK	HexNAc4Hex5NeuGc3	CVVHYENSTVPEKK	HexNAc4Hex5NeuGc3			CVVHYENSTVPEKK	HexNAc4Hex5NeuGc3	CVVHYENSTVPEKK	HexNAc4Hex5NeuGc3
MouseLiver-Z-T-1_14852	HYANITNGMYR	HexNAc2Hex6	HYANITNGMYR	HexNAc2Hex6	HYANITNGMYR	HexNAc2Hex6			HYANITNGMYR	HexNAc2Hex6
MouseLiver-Z-T-1_14854									NTTSAAMVHCLR	HexNAc2Hex8Phospho
MouseLiver-Z-T-1_14855			QSNGSIAVISSLAGK	HexNAc2Hex8					QSNGSIAVISSLAGK	HexNAc2Hex8
MouseLiver-Z-T-1_14861	EILVHPNYTR	HexNAc2Hex6	EILVHPNYTR	HexNAc2Hex6	EILVHPNYTR	HexNAc2Hex6	EILVHPNYTR	HexNAc2Hex6	EILVHPNYTR	HexNAc2Hex6	EILVHPNYTR	HexNAc2Hex6
MouseLiver-Z-T-1_14862			VQPFNVTK	HexNAc2Hex5					VQPFNVTK	HexNAc2Hex5
MouseLiver-Z-T-1_14868									LTSCATNASMCGDEAR	HexNAc4Hex5NeuAcNeuGc+Cation:N(1)H(4)
MouseLiver-Z-T-1_14876	IAPASNVSHTVVLR	HexNAc2Hex8	IAPASNVSHTVVLR	HexNAc2Hex8	IAPASNVSHTVVLR	HexNAc2Hex8	IAPASNVSHTVVLR	HexNAc2Hex8	IAPASNVSHTVVLR	HexNAc2Hex8	IAPASNVSHTVVLR	HexNAc2Hex8
MouseLiver-Z-T-1_14877	KVEVEAVNATAVK	HexNAc4Hex5NeuGc	KVEVEAVNATAVK	HexNAc4Hex5NeuGc			KVEVEAVNATAVK	HexNAc4Hex5NeuGc			KVEVEAVNATAVK	HexNAc4Hex5NeuGc
MouseLiver-Z-T-1_14879			NSSITLPADSR	HexNAc4Hex4Fuc			NSSITLPADSR	HexNAc4Hex4Fuc	NSSITLPADSR	HexNAc4Hex4Fuc	NSSITLPADSR	HexNAc4Hex4Fuc
MouseLiver-Z-T-1_14880									FSGANDTDFR	HexNAc2Hex9+Cation:N(1)H(4)
MouseLiver-Z-T-1_14884			MDNVTDGMETSHQTYDNK	HexNAc2Hex9	MDNVTDGMETSHQTYDNK	HexNAc2Hex9			MDNVTDGMETSHQTYDNK	HexNAc2Hex9	MDNVTDGMETSHQTYDNK	HexNAc2Hex9
MouseLiver-Z-T-1_14886			NGNATLLR	HexNAc4Hex5NeuGc2
MouseLiver-Z-T-1_14891									FSGANDTDFR	HexNAc2Hex9+Cation:Fe[III]
MouseLiver-Z-T-1_14893									NSSITLPADSR	HexNAc4Hex4Fuc
MouseLiver-Z-T-1_14895	FSGANDTDFR	HexNAc2Hex8			FSGANDTDFR	HexNAc2Hex8			FSGANDTDFR	HexNAc2Hex8
MouseLiver-Z-T-1_14900							VQPFNVTK	HexNAc2Hex5
MouseLiver-Z-T-1_14901									VQPFNVTK	HexNAc2Hex5+Cation:Fe[III]
MouseLiver-Z-T-1_14903			CVVHYENSTVPEKK	HexNAc5Hex6NeuGc3							CVVHYENSTVPEKK	HexNAc5Hex6NeuGc3
MouseLiver-Z-T-1_14904									NTTSAAMVHCLR	HexNAc2Hex7Phospho+Cation:Fe[III]
MouseLiver-Z-T-1_14907									IAPASNVSHTVVLR	HexNAc2Hex8+Cation:Fe[III]
MouseLiver-Z-T-1_14908									CVVHYENSTVPEKK	HexNAc4Hex5NeuGc3+Cation:Fe[III]
MouseLiver-Z-T-1_14909					HYANITNGMYR	HexNAc2Hex5	HYANITNGMYR	HexNAc2Hex5			HYANITNGMYR	HexNAc2Hex5
MouseLiver-Z-T-1_14912									NTTSAAMVHCLR	HexNAc2Hex7Phospho
MouseLiver-Z-T-1_14918	IAPASNVSHTVVLR	HexNAc2Hex9	IAPASNVSHTVVLR	HexNAc2Hex9	IAPASNVSHTVVLR	HexNAc2Hex9	IAPASNVSHTVVLR	HexNAc2Hex9	IAPASNVSHTVVLR	HexNAc2Hex9	IAPASNVSHTVVLR	HexNAc2Hex9
MouseLiver-Z-T-1_14920			YHHYSSNFSIPK	HexNAc5Hex9Fuc
MouseLiver-Z-T-1_14922									NGNATLLR	HexNAc4Hex5NeuGc2+Cation:Fe[III]
MouseLiver-Z-T-1_14923									NGNATLLR	HexNAc4Hex5NeuGc2
MouseLiver-Z-T-1_14932			YHHYSSNFSIPK	HexNAc5Hex9Fuc					YHHYSSNFSIPK	HexNAc5Hex7FucNeuGc+Cation:N(1)H(4)
MouseLiver-Z-T-1_14933									FSGANDTDFR	HexNAc2Hex9
MouseLiver-Z-T-1_14937	HYANITNGMYR	HexNAc2Hex5	HYANITNGMYR	HexNAc2Hex5	HYANITNGMYR	HexNAc2Hex5	HYANITNGMYR	HexNAc2Hex5	HYANITNGMYR	HexNAc2Hex5	HYANITNGMYR	HexNAc2Hex5
MouseLiver-Z-T-1_14944	IAPASNVSHTVVLR	HexNAc2Hex8	IAPASNVSHTVVLR	HexNAc2Hex8	IAPASNVSHTVVLR	HexNAc2Hex8	IAPASNVSHTVVLR	HexNAc2Hex8	IAPASNVSHTVVLR	HexNAc2Hex8	IAPASNVSHTVVLR	HexNAc2Hex8
MouseLiver-Z-T-1_14945	CVVHYENSTVPEKK	HexNAc4Hex5NeuGc3	CVVHYENSTVPEKK	HexNAc4Hex5NeuGc3			CVVHYENSTVPEKK	HexNAc4Hex5NeuGc3	CVVHYENSTVPEKK	HexNAc4Hex5NeuGc3
MouseLiver-Z-T-1_14947			NSSITLPADSR	HexNAc4Hex4Fuc	NSSITLPADSR	HexNAc4Hex4Fuc			NSSITLPADSR	HexNAc4Hex4Fuc
MouseLiver-Z-T-1_14948									NGNATLLR	HexNAc4Hex5NeuGc2+Cation:Fe[III]
MouseLiver-Z-T-1_14950			NGNATLLR	HexNAc4Hex7NeuGc			NGNATLLR	HexNAc4Hex7NeuGc
MouseLiver-Z-T-1_14955			NPNGTVTVISR	HexNAc4Hex5NeuGc
MouseLiver-Z-T-1_14956									YLNETQQLTQK	HexNAc2Hex10+Cation:N(1)H(4)
MouseLiver-Z-T-1_14959									FSGANDTDFR	HexNAc2Hex8
MouseLiver-Z-T-1_14962	YLNETQQLTQK	HexNAc2Hex10	YLNETQQLTQK	HexNAc2Hex10			YLNETQQLTQK	HexNAc2Hex10	YLNETQQLTQK	HexNAc2Hex10	YLNETQQLTQK	HexNAc2Hex10
MouseLiver-Z-T-1_14963	FSGANDTDFR	HexNAc2Hex8			FSGANDTDFR	HexNAc2Hex8			FSGANDTDFR	HexNAc2Hex8
MouseLiver-Z-T-1_14965									HYANITNGMYR	HexNAc2Hex5+Cation:Fe[III]
MouseLiver-Z-T-1_14969									DCVSCQNVSR	HexNAc2Hex6Fuc+Cation:N(1)H(4)
MouseLiver-Z-T-1_14973									NTTSAAMVHCLR	HexNAc3Hex6Phospho
MouseLiver-Z-T-1_14981	CVVHYENSTVPEKK	HexNAc4Hex5NeuGc3	CVVHYENSTVPEKK	HexNAc4Hex5NeuGc3			CVVHYENSTVPEKK	HexNAc4Hex5NeuGc3	CVVHYENSTVPEKK	HexNAc4Hex5NeuGc3
MouseLiver-Z-T-1_14982	HYANITNGMYR	HexNAc2Hex5	HYANITNGMYR	HexNAc2Hex5	HYANITNGMYR	HexNAc2Hex5	HYANITNGMYR	HexNAc2Hex5	HYANITNGMYR	HexNAc2Hex5	HYANITNGMYR	HexNAc2Hex5
MouseLiver-Z-T-1_14988			NGNATLLR	HexNAc4Hex5NeuGc2					NGNATLLR	HexNAc4Hex5NeuGc2
MouseLiver-Z-T-1_14989									NGNATLLR	HexNAc4Hex5NeuGc2+Cation:Fe[III]
MouseLiver-Z-T-1_14991									YLNETQQLTQK	HexNAc2Hex9+Cation:Fe[III]
MouseLiver-Z-T-1_14996									YLNETQQLTQK	HexNAc2Hex9+Cation:N(1)H(4)
MouseLiver-Z-T-1_14997	YLNETQQLTQK	HexNAc2Hex9	YLNETQQLTQK	HexNAc2Hex9	YLNETQQLTQK	HexNAc2Hex9	YLNETQQLTQK	HexNAc2Hex9	YLNETQQLTQK	HexNAc2Hex9	YLNETQQLTQK	HexNAc2Hex9
MouseLiver-Z-T-1_15000					VQPFNVTK	HexNAc4Hex3
MouseLiver-Z-T-1_15001									YLNETQQLTQK	HexNAc2Hex10+Cation:Fe[III]
MouseLiver-Z-T-1_15003	YLNETQQLTQK	HexNAc2Hex8	YLNETQQLTQK	HexNAc2Hex8	YLNETQQLTQK	HexNAc2Hex8	YLNETQQLTQK	HexNAc2Hex8	YLNETQQLTQK	HexNAc2Hex8	YLNETQQLTQK	HexNAc2Hex8
MouseLiver-Z-T-1_15005			YLNETQQLTQK	HexNAc2Hex10					YLNETQQLTQK	HexNAc2Hex10	YLNETQQLTQK	HexNAc2Hex10
MouseLiver-Z-T-1_15007			HYANITNGMYR	HexNAc2Hex5	HYANITNGMYR	HexNAc2Hex5			HYANITNGMYR	HexNAc2Hex5	HYANITNGMYR	HexNAc2Hex5
MouseLiver-Z-T-1_15012	YLNETQQLTQK	HexNAc2Hex8													38	47
MouseLiver-Z-T-1_15014	YLNETQQLTQK	HexNAc2Hex8	YLNETQQLTQK	HexNAc2Hex8	YLNETQQLTQK	HexNAc2Hex8	YLNETQQLTQK	HexNAc2Hex8	YLNETQQLTQK	HexNAc2Hex8	YLNETQQLTQK	HexNAc2Hex8
MouseLiver-Z-T-1_15015	CVVHYENSTVPEKK	HexNAc4Hex5NeuGc3	CVVHYENSTVPEKK	HexNAc4Hex5NeuGc3			CVVHYENSTVPEKK	HexNAc4Hex5NeuGc3	CVVHYENSTVPEKK	HexNAc4Hex6FucNeuGc2	CVVHYENSTVPEKK	HexNAc4Hex5NeuGc3
MouseLiver-Z-T-1_15024									YLNETQQLTQK	HexNAc2Hex8+Cation:N(1)H(4)
MouseLiver-Z-T-1_15029			NGNATLLR	HexNAc4Hex5NeuGc2
MouseLiver-Z-T-1_15031									YLNETQQLTQK	HexNAc2Hex8+Cation:Fe[III]
MouseLiver-Z-T-1_15032							MHLNGSNVQVLHR	HexNAc4Hex5NeuGc2	NTTSAAMVHCLR	HexNAc2Hex6Phospho
MouseLiver-Z-T-1_15035	YLNETQQLTQK	HexNAc2Hex8	YLNETQQLTQK	HexNAc2Hex8	YLNETQQLTQK	HexNAc2Hex8	YLNETQQLTQK	HexNAc2Hex8	YLNETQQLTQK	HexNAc2Hex8	YLNETQQLTQK	HexNAc2Hex8
MouseLiver-Z-T-1_15039									YLNETQQLTQK	HexNAc2Hex9+Cation:Fe[III]
MouseLiver-Z-T-1_15041									FTECCHEERPLNTSALK	HexNAc2Hex8
MouseLiver-Z-T-1_15043									NTTSAAMVHCLR	HexNAc3Hex6Phospho
MouseLiver-Z-T-1_15046	YLNETQQLTQK	HexNAc2Hex9	YLNETQQLTQK	HexNAc2Hex9	YLNETQQLTQK	HexNAc2Hex9	YLNETQQLTQK	HexNAc2Hex9	YLNETQQLTQK	HexNAc2Hex9	YLNETQQLTQK	HexNAc2Hex9
MouseLiver-Z-T-1_15047	YLNETQQLTQK	HexNAc2Hex9	YLNETQQLTQK	HexNAc2Hex9	YLNETQQLTQK	HexNAc2Hex9	YLNETQQLTQK	HexNAc2Hex9	YLNETQQLTQK	HexNAc2Hex9	YLNETQQLTQK	HexNAc2Hex9
MouseLiver-Z-T-1_15048									YLNETQQLTQK	HexNAc2Hex8+Cation:Fe[III]
MouseLiver-Z-T-1_15050	HYANITNGMYR	HexNAc2Hex5	HYANITNGMYR	HexNAc2Hex5	HYANITNGMYR	HexNAc2Hex5	HYANITNGMYR	HexNAc2Hex5	HYANITNGMYR	HexNAc2Hex5	HYANITNGMYR	HexNAc2Hex5
MouseLiver-Z-T-1_15051			CVVHYENSTVPEKK	HexNAc4Hex5NeuGc3					CVVHYENSTVPEKK	HexNAc4Hex5NeuGc3
MouseLiver-Z-T-1_15054									YLNETQQLTQK	HexNAc2Hex10+Cation:N(1)H(4)
MouseLiver-Z-T-1_15058			YLNETQQLTQK	HexNAc2Hex10
MouseLiver-Z-T-1_15062									VQPFNVTK	HexNAc5Hex6FucNeuAc3+Cation:N(1)H(4)
MouseLiver-Z-T-1_15066	HYANITNGMYR	HexNAc4Hex3			HYANITNGMYR	HexNAc4Hex3					HYANITNGMYR	HexNAc4Hex3
MouseLiver-Z-T-1_15070	YLNETQQLTQK	HexNAc2Hex9	YLNETQQLTQK	HexNAc2Hex9	YLNETQQLTQK	HexNAc2Hex9	YLNETQQLTQK	HexNAc2Hex9	YLNETQQLTQK	HexNAc2Hex9	YLNETQQLTQK	HexNAc2Hex9
MouseLiver-Z-T-1_15071			FTECCHEERPLNTSALK	HexNAc2Hex8	FTECCHEERPLNTSALK	HexNAc2Hex8			FTECCHEERPLNTSALK	HexNAc2Hex8
MouseLiver-Z-T-1_15073									YHHYSSNFSIPK	HexNAc5Hex7FucNeuGc+Cation:N(1)H(4)
MouseLiver-Z-T-1_15076	YLNETQQLTQK	HexNAc2Hex8	YLNETQQLTQK	HexNAc2Hex8	YLNETQQLTQK	HexNAc2Hex8	YLNETQQLTQK	HexNAc2Hex8	YLNETQQLTQK	HexNAc2Hex8	YLNETQQLTQK	HexNAc2Hex8
MouseLiver-Z-T-1_15081							ILGDKVNNTAVIEK	HexNAc2Hex8			ILGDKVNNTAVIEK	HexNAc2Hex8
MouseLiver-Z-T-1_15085									YLNETQQLTQK	HexNAc2Hex9+Cation:Fe[III]
MouseLiver-Z-T-1_15087									YLNETQQLTQK	HexNAc2Hex9+Cation:N(1)H(4)
MouseLiver-Z-T-1_15088							VQPFNVTK	HexNAc3Hex4NeuGc2
MouseLiver-Z-T-1_15092									YLNETQQLTQK	HexNAc2Hex8+Cation:N(1)H(4)
MouseLiver-Z-T-1_15095	LGAINSTLSNESK	HexNAc2Hex8	LGAINSTLSNESK	HexNAc2Hex8	LGAINSTLSNESK	HexNAc2Hex8	LGAINSTLSNESK	HexNAc2Hex8	LGAINSTLSNESK	HexNAc2Hex8
MouseLiver-Z-T-1_15100	LGAINSTLSNESK	HexNAc2Hex8	LGAINSTLSNESK	HexNAc2Hex8	LGAINSTLSNESK	HexNAc2Hex8	LGAINSTLSNESK	HexNAc2Hex8	LGAINSTLSNESK	HexNAc2Hex8	LGAINSTLSNESK	HexNAc2Hex8
MouseLiver-Z-T-1_15103	FTECCHEERPLNTSALK	HexNAc2Hex8	FTECCHEERPLNTSALK	HexNAc2Hex8	FTECCHEERPLNTSALK	HexNAc2Hex8	FTECCHEERPLNTSALK	HexNAc2Hex8	FTECCHEERPLNTSALK	HexNAc2Hex8
MouseLiver-Z-T-1_15104	YLNETQQLTQK	HexNAc2Hex8	YLNETQQLTQK	HexNAc2Hex8	YLNETQQLTQK	HexNAc2Hex8	YLNETQQLTQK	HexNAc2Hex8	YLNETQQLTQK	HexNAc2Hex8	YLNETQQLTQK	HexNAc2Hex8
MouseLiver-Z-T-1_15106			FTECCHEERPLNTSALK	HexNAc2Hex9	FTECCHEERPLNTSALK	HexNAc2Hex9			FTECCHEERPLNTSALK	HexNAc2Hex9
MouseLiver-Z-T-1_15107			NGNATLLR	HexNAc4Hex5NeuGc2					IVDVNLTSEGK	HexNAc6Hex4+Cation:Fe[III]
MouseLiver-Z-T-1_15110									MHLNGSNVQVLHR	HexNAc4Hex5NeuGc2
MouseLiver-Z-T-1_15116	YLNETQQLTQK	HexNAc2Hex9	YLNETQQLTQK	HexNAc2Hex9	YLNETQQLTQK	HexNAc2Hex9	YLNETQQLTQK	HexNAc2Hex9	YLNETQQLTQK	HexNAc2Hex9	YLNETQQLTQK	HexNAc2Hex9
MouseLiver-Z-T-1_15118			CVVHYENSTVPEKK	HexNAc4Hex5NeuGc3					CVVHYENSTVPEKK	HexNAc4Hex5NeuGc3
MouseLiver-Z-T-1_15124	YLNETQQLTQK	HexNAc2Hex8													37	81
MouseLiver-Z-T-1_15125									CVVHYENSTVPEKK	HexNAc4Hex5NeuGc3
MouseLiver-Z-T-1_15128									LGAINSTLSNESK	HexNAc2Hex8+Cation:N(1)H(4)
MouseLiver-Z-T-1_15129	HYANITNGMYR	HexNAc2Hex5	HYANITNGMYR	HexNAc2Hex5	HYANITNGMYR	HexNAc2Hex5	HYANITNGMYR	HexNAc2Hex5	HYANITNGMYR	HexNAc2Hex5	HYANITNGMYR	HexNAc2Hex5
MouseLiver-Z-T-1_15131									MHLNGSNVQVLHR	HexNAc4Hex5NeuGc2
MouseLiver-Z-T-1_15138	HYANITNGMYR	HexNAc4Hex3	HYANITNGMYR	HexNAc4Hex3	HYANITNGMYR	HexNAc4Hex3	HYANITNGMYR	HexNAc4Hex3	HYANITNGMYR	HexNAc4Hex3	HYANITNGMYR	HexNAc4Hex3
MouseLiver-Z-T-1_15146									HYANITNGMYR	HexNAc4Hex3+Cation:Fe[III]
MouseLiver-Z-T-1_15149	YLNETQQLTQK	HexNAc2Hex8	YLNETQQLTQK	HexNAc2Hex8	YLNETQQLTQK	HexNAc2Hex8	YLNETQQLTQK	HexNAc2Hex8	YLNETQQLTQK	HexNAc2Hex8	YLNETQQLTQK	HexNAc2Hex8
MouseLiver-Z-T-1_15152									FTECCHEERPLNTSALK	HexNAc2Hex7
MouseLiver-Z-T-1_15155									YLNETQQLTQK	HexNAc2Hex7
MouseLiver-Z-T-1_15158	FTECCHEERPLNTSALK	HexNAc2Hex8	FTECCHEERPLNTSALK	HexNAc2Hex8	FTECCHEERPLNTSALK	HexNAc2Hex8	FTECCHEERPLNTSALK	HexNAc2Hex8	FTECCHEERPLNTSALK	HexNAc2Hex8
MouseLiver-Z-T-1_15161									YLNETQQLTQK	HexNAc2Hex9+Cation:N(1)H(4)
MouseLiver-Z-T-1_15162									FTECCHEERPLNTSALK	HexNAc2Hex8+Cation:Fe[III]
MouseLiver-Z-T-1_15169	FTECCHEERPLNTSALK	HexNAc2Hex8	FTECCHEERPLNTSALK	HexNAc2Hex8	FTECCHEERPLNTSALK	HexNAc2Hex8	FTECCHEERPLNTSALK	HexNAc2Hex8	FTECCHEERPLNTSALK	HexNAc2Hex8
MouseLiver-Z-T-1_15171			YLNETQQLTQK	HexNAc2Hex8	YLNETQQLTQK	HexNAc2Hex8	YLNETQQLTQK	HexNAc2Hex8	YLNETQQLTQK	HexNAc2Hex8	YLNETQQLTQK	HexNAc2Hex8
MouseLiver-Z-T-1_15172			LGAINSTLSNESK	HexNAc2Hex8					LGAINSTLSNESK	HexNAc2Hex8
MouseLiver-Z-T-1_15175					CVVHYENSTVPEKK	HexNAc2Hex8
MouseLiver-Z-T-1_15184	KIYIPLNK	HexNAc2Hex10	KIYIPLNK	HexNAc2Hex10			KIYIPLNK	HexNAc2Hex10	KIYIPLNK	HexNAc2Hex10	KIYIPLNK	HexNAc2Hex10
MouseLiver-Z-T-1_15186									HYANITNGMYR	HexNAc4Hex3
MouseLiver-Z-T-1_15195					CVVHYENSTVPEKK	HexNAc2Hex9
MouseLiver-Z-T-1_15198			VKDLMVINR	HexNAc2Hex9			VKDLMVINR	HexNAc2Hex9	VKDLMVINR	HexNAc2Hex9
MouseLiver-Z-T-1_15199									NSTTLVMHMK	HexNAc3Hex6NeuGc
MouseLiver-Z-T-1_15202			CVVHYENSTVPEKK	HexNAc4Hex5NeuGc3					CVVHYENSTVPEKK	HexNAc4Hex5NeuGc3
MouseLiver-Z-T-1_15204	KIYIPLNK	HexNAc2Hex9	KIYIPLNK	HexNAc2Hex9	KIYIPLNK	HexNAc2Hex9	KIYIPLNK	HexNAc2Hex9	KIYIPLNK	HexNAc2Hex9	KIYIPLNK	HexNAc2Hex9
MouseLiver-Z-T-1_15205	HYANITNGMYR	HexNAc4Hex3	HYANITNGMYR	HexNAc4Hex3	HYANITNGMYR	HexNAc4Hex3	HYANITNGMYR	HexNAc4Hex3	HYANITNGMYR	HexNAc4Hex3	HYANITNGMYR	HexNAc4Hex3
MouseLiver-Z-T-1_15207	KIYIPLNK	HexNAc2Hex9	KIYIPLNK	HexNAc2Hex9	KIYIPLNK	HexNAc2Hex9	KIYIPLNK	HexNAc2Hex9	KIYIPLNK	HexNAc2Hex9
MouseLiver-Z-T-1_15213									MHLNGSNVQVLHR	HexNAc4Hex5NeuGc2
MouseLiver-Z-T-1_15215			DNTTCYEFK	HexNAc2Hex9	DNTTCYEFK	HexNAc2Hex9	DNTTCYEFK	HexNAc2Hex9	DNTTCYEFK	HexNAc2Hex9	DNTTCYEFK	HexNAc2Hex9
MouseLiver-Z-T-1_15218			FTECCHEERPLNTSALK	HexNAc2Hex7	FTECCHEERPLNTSALK	HexNAc2Hex7			FTECCHEERPLNTSALK	HexNAc2Hex7
MouseLiver-Z-T-1_15219			CVVHYENSTVPEKK	HexNAc4Hex5NeuGc3					CVVHYENSTVPEKK	HexNAc4Hex6FucNeuGc2
MouseLiver-Z-T-1_15220									DNTTCYEFK	HexNAc2Hex9
MouseLiver-Z-T-1_15228	YLNETQQLTQK	HexNAc2Hex7	YLNETQQLTQK	HexNAc2Hex7	YLNETQQLTQK	HexNAc2Hex7	YLNETQQLTQK	HexNAc2Hex7	YLNETQQLTQK	HexNAc2Hex7	YLNETQQLTQK	HexNAc2Hex7
MouseLiver-Z-T-1_15238					CVVHYENSTVPEKK	HexNAc2Hex8
MouseLiver-Z-T-1_15240									TYCANEPLSNCSQVNR	HexNAc5Hex5
MouseLiver-Z-T-1_15243	HYANITNGMYR	HexNAc3Hex3							HYANITNGMYR	HexNAc3Hex3
MouseLiver-Z-T-1_15245			MSNITFR	HexNAc2Hex9	MSNITFR	HexNAc2Hex9			MSNITFR	HexNAc2Hex9
MouseLiver-Z-T-1_15246			VNLTLR	HexNAc2Hex9
MouseLiver-Z-T-1_15250	DNTTCYEFK	HexNAc4Hex3NeuAc2							DNTTCYEFK	HexNAc2Hex9+Cation:N(1)H(4)
MouseLiver-Z-T-1_15252					LNSSEYGELCEK	HexNAc2Hex9
MouseLiver-Z-T-1_15266			YHHYSSNFSIPK	HexNAc5Hex8Fuc					YHHYSSNFSIPK	HexNAc5Hex6FucNeuGc+Cation:N(1)H(4)
MouseLiver-Z-T-1_15268									NITAQICIDKK	HexNAc3Hex6	NITAQICIDKK	HexNAc3Hex6
MouseLiver-Z-T-1_15271	KIYIPLNK	HexNAc2Hex9	KIYIPLNK	HexNAc2Hex9	KIYIPLNK	HexNAc2Hex9	KIYIPLNK	HexNAc2Hex9	KIYIPLNK	HexNAc2Hex9	KIYIPLNK	HexNAc2Hex9
MouseLiver-Z-T-1_15272	HYANITNGMYR	HexNAc4Hex3	HYANITNGMYR	HexNAc4Hex3	HYANITNGMYR	HexNAc4Hex3	HYANITNGMYR	HexNAc4Hex3	HYANITNGMYR	HexNAc4Hex3	HYANITNGMYR	HexNAc4Hex3
MouseLiver-Z-T-1_15276			VKDLMVINR	HexNAc2Hex8	VKDLMVINR	HexNAc2Hex8			VKDLMVINR	HexNAc2Hex8
MouseLiver-Z-T-1_15280					CVVHYENSTVPEKK	HexNAc2Hex9
MouseLiver-Z-T-1_15281	VKDLMVINR	HexNAc2Hex8	VKDLMVINR	HexNAc2Hex8	VKDLMVINR	HexNAc2Hex8	VKDLMVINR	HexNAc2Hex8	VKDLMVINR	HexNAc2Hex8
MouseLiver-Z-T-1_15282	KIYIPLNK	HexNAc2Hex9	KIYIPLNK	HexNAc2Hex9	KIYIPLNK	HexNAc2Hex9	KIYIPLNK	HexNAc2Hex9	KIYIPLNK	HexNAc2Hex9
MouseLiver-Z-T-1_15283			KIYIPLNK	HexNAc2Hex10
MouseLiver-Z-T-1_15284									TYCANEPLSNCSQVNR	HexNAc5Hex5+Cation:N(1)H(4)
MouseLiver-Z-T-1_15289	DNTTCYEFK	HexNAc2Hex9	DNTTCYEFK	HexNAc2Hex9	DNTTCYEFK	HexNAc2Hex9	DNTTCYEFK	HexNAc2Hex9	DNTTCYEFK	HexNAc2Hex9	DNTTCYEFK	HexNAc2Hex9
MouseLiver-Z-T-1_15291	DNTTCYEFK	HexNAc2Hex9	DNTTCYEFK	HexNAc2Hex9	DNTTCYEFK	HexNAc2Hex9	DNTTCYEFK	HexNAc2Hex9	DNTTCYEFK	HexNAc2Hex9	DNTTCYEFK	HexNAc2Hex9
MouseLiver-Z-T-1_15294									CVVHYENSTVPEKK	HexNAc4Hex6FucNeuGc2
MouseLiver-Z-T-1_15298									YLNETQQLTQK	HexNAc2Hex8+Cation:N(1)H(4)
MouseLiver-Z-T-1_15301	YLNETQQLTQK	HexNAc2Hex7	YLNETQQLTQK	HexNAc2Hex7	YLNETQQLTQK	HexNAc2Hex7	YLNETQQLTQK	HexNAc2Hex7	YLNETQQLTQK	HexNAc2Hex7
MouseLiver-Z-T-1_15302	YLNETQQLTQK	HexNAc2Hex7	YLNETQQLTQK	HexNAc2Hex7	YLNETQQLTQK	HexNAc2Hex7	YLNETQQLTQK	HexNAc2Hex7	YLNETQQLTQK	HexNAc2Hex7	YLNETQQLTQK	HexNAc2Hex7
MouseLiver-Z-T-1_15310					CVVHYENSTVPEKK	HexNAc2Hex8
MouseLiver-Z-T-1_15313			CVVHYENSTVPEKK	HexNAc4Hex5NeuGc3					CVVHYENSTVPEKK	HexNAc4Hex5NeuGc3
MouseLiver-Z-T-1_15315	KIYIPLNK	HexNAc2Hex8	KIYIPLNK	HexNAc2Hex8	KIYIPLNK	HexNAc2Hex8	KIYIPLNK	HexNAc2Hex8	KIYIPLNK	HexNAc2Hex8	KIYIPLNK	HexNAc2Hex8
MouseLiver-Z-T-1_15320			MSNITFR	HexNAc2Hex10					MSNITFR	HexNAc2Hex10
MouseLiver-Z-T-1_15323			MSNITFR	HexNAc2Hex8	MSNITFR	HexNAc2Hex8	MSNITFR	HexNAc2Hex8	MSNITFR	HexNAc2Hex8	MSNITFR	HexNAc2Hex8
MouseLiver-Z-T-1_15325			VNLTLR	HexNAc2Hex8			VNLTLR	HexNAc2Hex8			VNLTLR	HexNAc2Hex8
MouseLiver-Z-T-1_15326	MSNITFR	HexNAc2Hex9	MSNITFR	HexNAc2Hex9	MSNITFR	HexNAc2Hex9	MSNITFR	HexNAc2Hex9	MSNITFR	HexNAc2Hex9	MSNITFR	HexNAc2Hex9
MouseLiver-Z-T-1_15327	NISQVLEK	HexNAc2Hex9	NISQVLEK	HexNAc2Hex9	NISQVLEK	HexNAc2Hex9	NISQVLEK	HexNAc2Hex9	NISQVLEK	HexNAc2Hex9	NISQVLEK	HexNAc2Hex9
MouseLiver-Z-T-1_15330	KIYIPLNK	HexNAc2Hex8	KIYIPLNK	HexNAc2Hex8	KIYIPLNK	HexNAc2Hex8			KIYIPLNK	HexNAc2Hex8
MouseLiver-Z-T-1_15332			NYTDFVHEHNVK	HexNAc2Hex10
MouseLiver-Z-T-1_15334	MSNITFR	HexNAc2Hex9	MSNITFR	HexNAc2Hex9	MSNITFR	HexNAc2Hex9	MSNITFR	HexNAc2Hex9	MSNITFR	HexNAc2Hex9	MSNITFR	HexNAc2Hex9
MouseLiver-Z-T-1_15338									MSNITFR	HexNAc2Hex8+Cation:Fe[III]
MouseLiver-Z-T-1_15344			YHHYSSNFSIPK	HexNAc5Hex8Fuc					YHHYSSNFSIPK	HexNAc5Hex6FucNeuGc+Cation:N(1)H(4)
MouseLiver-Z-T-1_15346			NITAQICIDKK	HexNAc4Hex5			NITAQICIDKK	HexNAc4Hex5	NITAQICIDKK	HexNAc4Hex5	NITAQICIDKK	HexNAc4Hex5
MouseLiver-Z-T-1_15348	LNGTDPIVAADSK	HexNAc4Hex3NeuAc2													36	82
MouseLiver-Z-T-1_15349	YHHYSSNFSIPK	HexNAc4Hex7Fuc	YHHYSSNFSIPK	HexNAc4Hex7Fuc			YHHYSSNFSIPK	HexNAc4Hex7Fuc	YHHYSSNFSIPK	HexNAc4Hex5FucNeuGc+Cation:N(1)H(4)	YHHYSSNFSIPK	HexNAc4Hex7Fuc
MouseLiver-Z-T-1_15354	VKDLMVINR	HexNAc2Hex8	VKDLMVINR	HexNAc2Hex8	VKDLMVINR	HexNAc2Hex8	VKDLMVINR	HexNAc2Hex8	VKDLMVINR	HexNAc2Hex8
MouseLiver-Z-T-1_15355											LNSSEYGELCEK	HexNAc2Hex8
MouseLiver-Z-T-1_15357					MGSYYINR	HexNAc2Hex9			MGSYYINR	HexNAc2Hex9
MouseLiver-Z-T-1_15359	HYANITNGMYR	HexNAc4Hex3			HYANITNGMYR	HexNAc4Hex3			HYANITNGMYR	HexNAc4Hex3	HYANITNGMYR	HexNAc4Hex3
MouseLiver-Z-T-1_15361									DNTTCYEFK	HexNAc2Hex8
MouseLiver-Z-T-1_15363	MSNITFR	HexNAc2Hex8	MSNITFR	HexNAc2Hex8	MSNITFR	HexNAc2Hex8	MSNITFR	HexNAc2Hex8	MSNITFR	HexNAc2Hex8	MSNITFR	HexNAc2Hex8
MouseLiver-Z-T-1_15364					CVVHYENSTVPEKK	HexNAc2Hex7
MouseLiver-Z-T-1_15370					CVVHYENSTVPEKK	HexNAc2Hex9
MouseLiver-Z-T-1_15372			NGNATLLR	HexNAc4Hex5NeuGc2
MouseLiver-Z-T-1_15373									YHHYSSNFSIPK	HexNAc5Hex6FucNeuGc+Cation:N(1)H(4)
MouseLiver-Z-T-1_15376									DNTTCYEFK	HexNAc2Hex9
MouseLiver-Z-T-1_15378					CVVHYENSTVPEKK	HexNAc2Hex8
MouseLiver-Z-T-1_15379									NSSVEAFK	HexNAc4Hex5NeuGc2	NSSVEAFK	HexNAc4Hex5NeuGc2
MouseLiver-Z-T-1_15383			NGNATLLR	HexNAc4Hex5NeuGc2					NGNATLLR	HexNAc4Hex5NeuGc2
MouseLiver-Z-T-1_15385									CVVHYENSTVPEKK	HexNAc4Hex5NeuGc3
MouseLiver-Z-T-1_15388			NGNATLLR	HexNAc4Hex4Fuc2
MouseLiver-Z-T-1_15389			NYTDFVHEHNVK	HexNAc2Hex9
MouseLiver-Z-T-1_15390			YLNETQQLTQK	HexNAc2Hex6					YLNETQQLTQK	HexNAc2Hex6
MouseLiver-Z-T-1_15391	LNGTDPIVAADSK	HexNAc2Hex9					LNGTDPIVAADSK	HexNAc2Hex9	LNGTDPIVAADSK	HexNAc2Hex9	LNGTDPIVAADSK	HexNAc2Hex9
MouseLiver-Z-T-1_15393									YHHYSSNFSIPK	HexNAc4Hex7Fuc+Cation:Fe[III]
MouseLiver-Z-T-1_15394									LNGTDPIVAADSK	HexNAc2Hex10+Cation:N(1)H(4)
MouseLiver-Z-T-1_15395					MSNITFR	HexNAc2Hex9
MouseLiver-Z-T-1_15397	LNGTDPIVAADSK	HexNAc2Hex9			LNGTDPIVAADSK	HexNAc2Hex9	LNGTDPIVAADSK	HexNAc2Hex9	LNGTDPIVAADSK	HexNAc2Hex9	LNGTDPIVAADSK	HexNAc2Hex9
MouseLiver-Z-T-1_15399			MSNITFR	HexNAc2Hex8	MSNITFR	HexNAc2Hex8	MSNITFR	HexNAc2Hex8	MSNITFR	HexNAc2Hex8	MSNITFR	HexNAc2Hex8
MouseLiver-Z-T-1_15400	YHHYSSNFSIPK	HexNAc4Hex7Fuc	YHHYSSNFSIPK	HexNAc4Hex7Fuc	YHHYSSNFSIPK	HexNAc4Hex7Fuc	YHHYSSNFSIPK	HexNAc4Hex7Fuc	YHHYSSNFSIPK	HexNAc4Hex7Fuc	YHHYSSNFSIPK	HexNAc4Hex7Fuc
MouseLiver-Z-T-1_15401	KIYIPLNK	HexNAc2Hex8	KIYIPLNK	HexNAc2Hex8	KIYIPLNK	HexNAc2Hex8	KIYIPLNK	HexNAc2Hex8	KIYIPLNK	HexNAc2Hex8	KIYIPLNK	HexNAc2Hex8
MouseLiver-Z-T-1_15408			VNLTLR	HexNAc2Hex8
MouseLiver-Z-T-1_15412			MSNITFR	HexNAc2Hex9	MSNITFR	HexNAc2Hex9			MSNITFR	HexNAc2Hex9
MouseLiver-Z-T-1_15416			NISQVLEK	HexNAc2Hex8					NISQVLEK	HexNAc2Hex8
MouseLiver-Z-T-1_15419	YHHYSSNFSIPK	HexNAc4Hex7Fuc	YHHYSSNFSIPK	HexNAc4Hex7Fuc	YHHYSSNFSIPK	HexNAc4Hex7Fuc	YHHYSSNFSIPK	HexNAc4Hex7Fuc	YHHYSSNFSIPK	HexNAc4Hex5FucNeuGc+Cation:N(1)H(4)	YHHYSSNFSIPK	HexNAc4Hex7Fuc
MouseLiver-Z-T-1_15420	YHHYSSNFSIPK	HexNAc4Hex7	YHHYSSNFSIPK	HexNAc4Hex7	YHHYSSNFSIPK	HexNAc4Hex7	YHHYSSNFSIPK	HexNAc4Hex7	YHHYSSNFSIPK	HexNAc4Hex5NeuGc+Cation:N(1)H(4)	YHHYSSNFSIPK	HexNAc4Hex7
MouseLiver-Z-T-1_15421			MSNITFR	HexNAc2Hex9	MSNITFR	HexNAc2Hex9			MSNITFR	HexNAc2Hex9
MouseLiver-Z-T-1_15429									TYCANEPLSNCSQVNR	HexNAc4Hex4Fuc2
MouseLiver-Z-T-1_15432									LNGTDPIVAADSK	HexNAc2Hex9+Cation:N(1)H(4)
MouseLiver-Z-T-1_15434									MGSYYINR	HexNAc2Hex9
MouseLiver-Z-T-1_15443			NGNATLLR	HexNAc4Hex5NeuGc2			NGNATLLR	HexNAc4Hex5NeuGc2
MouseLiver-Z-T-1_15444					CVVHYENSTVPEKK	HexNAc2Hex9
MouseLiver-Z-T-1_15445	WGHNVTEFQQR	HexNAc2Hex9	WGHNVTEFQQR	HexNAc2Hex9	WGHNVTEFQQR	HexNAc2Hex9	WGHNVTEFQQR	HexNAc2Hex9	WGHNVTEFQQR	HexNAc2Hex9	WGHNVTEFQQR	HexNAc2Hex9
MouseLiver-Z-T-1_15446	YHHYSSNFSIPK	HexNAc4Hex7	YHHYSSNFSIPK	HexNAc4Hex7			YHHYSSNFSIPK	HexNAc4Hex7	YHHYSSNFSIPK	HexNAc4Hex7	YHHYSSNFSIPK	HexNAc4Hex7
MouseLiver-Z-T-1_15447									LNGTDPIVAADSK	HexNAc2Hex9+Cation:Fe[III]
MouseLiver-Z-T-1_15451									TYCANEPLSNCSQVNR	HexNAc4Hex4Fuc
MouseLiver-Z-T-1_15454					CVVHYENSTVPEKK	HexNAc2Hex8					GLKSLCNNSTCYKK	HexNAc2Hex8
MouseLiver-Z-T-1_15457									TYCANEPLSNCSQVNR	HexNAc5Hex4+Cation:N(1)H(4)
MouseLiver-Z-T-1_15460			WGHNVTEFQQR	HexNAc2Hex8	WGHNVTEFQQR	HexNAc2Hex8	WGHNVTEFQQR	HexNAc2Hex8	WGHNVTEFQQR	HexNAc2Hex8	WGHNVTEFQQR	HexNAc2Hex8
MouseLiver-Z-T-1_15463			FGTCSQLCNNTK	HexNAc6Hex6Fuc3
MouseLiver-Z-T-1_15467	LNGTDPIVAADSK	HexNAc2Hex9	LNGTDPIVAADSK	HexNAc2Hex9	LNGTDPIVAADSK	HexNAc2Hex9	LNGTDPIVAADSK	HexNAc2Hex9	LNGTDPIVAADSK	HexNAc2Hex9	LNGTDPIVAADSK	HexNAc2Hex9
MouseLiver-Z-T-1_15468									YHHYSSNFSIPK	HexNAc4Hex7Fuc+Cation:Fe[III]
MouseLiver-Z-T-1_15470									NGNATLLR	HexNAc4Hex5NeuGc2
MouseLiver-Z-T-1_15471	LNGTDPIVAADSK	HexNAc2Hex9	LNGTDPIVAADSK	HexNAc2Hex9	LNGTDPIVAADSK	HexNAc2Hex9	LNGTDPIVAADSK	HexNAc2Hex9	LNGTDPIVAADSK	HexNAc2Hex9
MouseLiver-Z-T-1_15477	YHHYSSNFSIPK	HexNAc4Hex7Fuc	YHHYSSNFSIPK	HexNAc4Hex7Fuc	YHHYSSNFSIPK	HexNAc4Hex7Fuc	YHHYSSNFSIPK	HexNAc4Hex7Fuc	YHHYSSNFSIPK	HexNAc4Hex7Fuc	YHHYSSNFSIPK	HexNAc4Hex7Fuc
MouseLiver-Z-T-1_15481	YHHYSSNFSIPK	HexNAc4Hex6Fuc	YHHYSSNFSIPK	HexNAc4Hex6Fuc	YHHYSSNFSIPK	HexNAc4Hex6Fuc	YHHYSSNFSIPK	HexNAc4Hex6Fuc	YHHYSSNFSIPK	HexNAc4Hex4FucNeuGc+Cation:N(1)H(4)
MouseLiver-Z-T-1_15488			YHHYSSNFSIPK	HexNAc4Hex7	YHHYSSNFSIPK	HexNAc4Hex7	YHHYSSNFSIPK	HexNAc4Hex7	YHHYSSNFSIPK	HexNAc4Hex5NeuGc+Cation:N(1)H(4)	YHHYSSNFSIPK	HexNAc4Hex7
MouseLiver-Z-T-1_15490	YHHYSSNFSIPK	HexNAc4Hex7Fuc	YHHYSSNFSIPK	HexNAc4Hex7Fuc			YHHYSSNFSIPK	HexNAc4Hex7Fuc	YHHYSSNFSIPK	HexNAc4Hex5FucNeuGc+Cation:N(1)H(4)	YHHYSSNFSIPK	HexNAc4Hex7Fuc
MouseLiver-Z-T-1_15491			MSNITFR	HexNAc2Hex8					MSNITFR	HexNAc2Hex8
MouseLiver-Z-T-1_15496									MSNITFR	HexNAc2Hex9
MouseLiver-Z-T-1_15497	YHHYSSNFSIPK	HexNAc4Hex6Fuc			YHHYSSNFSIPK	HexNAc4Hex5NeuGc	YHHYSSNFSIPK	HexNAc4Hex6Fuc	YHHYSSNFSIPK	HexNAc4Hex4FucNeuGc+Cation:N(1)H(4)
MouseLiver-Z-T-1_15498									LNGTDPIVAADSK	HexNAc2Hex8
MouseLiver-Z-T-1_15506									LDVSQNVSSDTDQSCESTK	HexNAc2Hex10+Cation:N(1)H(4)
MouseLiver-Z-T-1_15520											LKEAINTSK	HexNAc4Hex5NeuGc2
MouseLiver-Z-T-1_15521	WGHNVTEFQQR	HexNAc2Hex9	WGHNVTEFQQR	HexNAc2Hex9	WGHNVTEFQQR	HexNAc2Hex9	WGHNVTEFQQR	HexNAc2Hex9	WGHNVTEFQQR	HexNAc2Hex9	WGHNVTEFQQR	HexNAc2Hex9
MouseLiver-Z-T-1_15522					CVVHYENSTVPEKK	HexNAc2Hex7
MouseLiver-Z-T-1_15523	NITAQICIDKK	HexNAc2Hex5	NITAQICIDKK	HexNAc2Hex5	NITAQICIDKK	HexNAc2Hex5	NITAQICIDKK	HexNAc2Hex5	NITAQICIDKK	HexNAc2Hex5	NITAQICIDKK	HexNAc2Hex5
MouseLiver-Z-T-1_15529									TYCANEPLSNCSQVNR	HexNAc4Hex4+Cation:N(1)H(4)
MouseLiver-Z-T-1_15530	WGHNVTEFQQR	HexNAc2Hex8	WGHNVTEFQQR	HexNAc2Hex8	WGHNVTEFQQR	HexNAc2Hex8	WGHNVTEFQQR	HexNAc2Hex8	WGHNVTEFQQR	HexNAc2Hex8	WGHNVTEFQQR	HexNAc2Hex8
MouseLiver-Z-T-1_15533	LDVSQNVSSDTDQSCESTK	HexNAc2Hex9	LDVSQNVSSDTDQSCESTK	HexNAc2Hex9	LDVSQNVSSDTDQSCESTK	HexNAc2Hex9	LDVSQNVSSDTDQSCESTK	HexNAc2Hex9	LDVSQNVSSDTDQSCESTK	HexNAc2Hex9	LDVSQNVSSDTDQSCESTK	HexNAc2Hex9
MouseLiver-Z-T-1_15535									AGINASYSEK	HexNAc4Hex5NeuGc2
MouseLiver-Z-T-1_15540									LDVSQNVSSDTDQSCESTK	HexNAc2Hex9+Cation:N(1)H(4)
MouseLiver-Z-T-1_15542	TYCANEPLSNCSQVNR	HexNAc4Hex4	TYCANEPLSNCSQVNR	HexNAc4Hex4	TYCANEPLSNCSQVNR	HexNAc4Hex4	TYCANEPLSNCSQVNR	HexNAc4Hex4	TYCANEPLSNCSQVNR	HexNAc4Hex4	TYCANEPLSNCSQVNR	HexNAc4Hex4
MouseLiver-Z-T-1_15551	LRPLFNK	HexNAc3Hex6NeuGc	LRPLFNK	HexNAc3Hex6NeuGc					LRPLFNK	HexNAc3Hex6NeuGc	LRPLFNK	HexNAc3Hex6NeuGc
MouseLiver-Z-T-1_15552					CVVHYENSTVPEKK	HexNAc2Hex9
MouseLiver-Z-T-1_15561			YHHYSSNFSIPK	HexNAc4Hex6Fuc					YHHYSSNFSIPK	HexNAc4Hex4FucNeuGc+Cation:N(1)H(4)
MouseLiver-Z-T-1_15565	NITAQICIDKK	HexNAc2Hex5	NITAQICIDKK	HexNAc2Hex5	NITAQICIDKK	HexNAc2Hex5			NITAQICIDKK	HexNAc2Hex5
MouseLiver-Z-T-1_15584							SNLTVLR	HexNAc2Hex5	SNISILR	HexNAc2Hex5	SNLTVLR	HexNAc2Hex5
MouseLiver-Z-T-1_15585									LRPLFNK	HexNAc3Hex6NeuGc+Cation:Fe[III]
MouseLiver-Z-T-1_15590									LDVSQNVSSDTDQSCESTK	HexNAc2Hex8+Cation:N(1)H(4)
MouseLiver-Z-T-1_15591									YLNETQQLTQK	HexNAc2Hex5
MouseLiver-Z-T-1_15593	NITAQICIDKK	HexNAc2Hex5	NITAQICIDKK	HexNAc2Hex5	NITAQICIDKK	HexNAc2Hex5	NITAQICIDKK	HexNAc2Hex5	NITAQICIDKK	HexNAc2Hex5	NITAQICIDKK	HexNAc2Hex5
MouseLiver-Z-T-1_15597	CNASSQFLCSSGR	HexNAc2Hex9	CNASSQFLCSSGR	HexNAc2Hex9	CNASSQFLCSSGR	HexNAc6Hex4	CNASSQFLCSSGR	HexNAc2Hex9	CNASSQFLCSSGR	HexNAc2Hex9
MouseLiver-Z-T-1_15598			LDVSQNVSSDTDQSCESTK	HexNAc2Hex8					LDVSQNVSSDTDQSCESTK	HexNAc2Hex8
MouseLiver-Z-T-1_15609			AGINASYSEK	HexNAc4Hex5NeuGc2					AGINASYSEK	HexNAc4Hex5NeuGc2
MouseLiver-Z-T-1_15612	LRPLFNK	HexNAc4Hex5NeuGc							LRPLFNK	HexNAc4Hex5NeuGc
MouseLiver-Z-T-1_15613									TYCANEPLSNCSQVNR	HexNAc4Hex4
MouseLiver-Z-T-1_15615									YPHKPEINSTTHPGADLK	HexNAc4Hex5NeuGc2
MouseLiver-Z-T-1_15617					NLSLLYSQMQK	HexNAc2Hex6
MouseLiver-Z-T-1_15621	LRPLFNK	HexNAc3Hex6NeuGc	LRPLFNK	HexNAc3Hex6NeuGc			LRPLFNK	HexNAc3Hex6NeuGc	LRPLFNK	HexNAc3Hex6NeuGc	LRPLFNK	HexNAc3Hex6NeuGc
MouseLiver-Z-T-1_15634									CNASSQFLCSSGR	HexNAc2Hex9+Cation:N(1)H(4)
MouseLiver-Z-T-1_15645			MSNITFR	HexNAc2Hex7					MSNITFR	HexNAc2Hex7	MSNITFR	HexNAc2Hex7
MouseLiver-Z-T-1_15686									YPHKPEINSTTHPGADLK	HexNAc4Hex5NeuGc2
MouseLiver-Z-T-1_15724	WGHNVTEFQQR	HexNAc2Hex6	WGHNVTEFQQR	HexNAc2Hex6	WGHNVTEFQQR	HexNAc2Hex6	WGHNVTEFQQR	HexNAc2Hex6	WGHNVTEFQQR	HexNAc2Hex6	WGHNVTEFQQR	HexNAc2Hex6
MouseLiver-Z-T-1_15725									MSNITFR	HexNAc2Hex7
MouseLiver-Z-T-1_15757									MSNITFR	HexNAc2Hex6+Cation:Fe[III]
MouseLiver-Z-T-1_15760			LRPLFNK	HexNAc3Hex5NeuGc
MouseLiver-Z-T-1_15767	MSNITFR	HexNAc2Hex6	MSNITFR	HexNAc2Hex6	MSNITFR	HexNAc2Hex6	MSNITFR	HexNAc2Hex6	MSNITFR	HexNAc2Hex6	MSNITFR	HexNAc2Hex6
MouseLiver-Z-T-1_15771			YPHKPEINSTTHPGADLK	HexNAc4Hex5NeuGc2					YPHKPEINSTTHPGADLK	HexNAc4Hex6FucNeuGc
MouseLiver-Z-T-1_15774	GNTTAIDKEIAR	HexNAc4Hex5FucNeuGc2	GNTTAIDKEIAR	HexNAc4Hex5Fuc					GNTTAIDKEIAR	HexNAc4Hex5FucNeuGc2
MouseLiver-Z-T-1_15794									GNTTAIDKEIAR	HexNAc4Hex5FucNeuGc2
MouseLiver-Z-T-1_15808	LTEFTHNSTMDYK	HexNAc2Hex10	LTEFTHNSTMDYK	HexNAc2Hex10			LTEFTHNSTMDYK	HexNAc2Hex10	LTEFTHNSTMDYK	HexNAc2Hex10	LTEFTHNSTMDYK	HexNAc2Hex10
MouseLiver-Z-T-1_15809			CSLLHSNISVK	HexNAc2Hex10							CSLLHSNISVK	HexNAc2Hex10
MouseLiver-Z-T-1_15816	NISQVLEK	HexNAc2Hex6	NISQVLEK	HexNAc2Hex6	NISQVLEK	HexNAc2Hex6	NISQVLEK	HexNAc2Hex6	NISQVLEK	HexNAc2Hex6	NISQVLEK	HexNAc2Hex6
MouseLiver-Z-T-1_15817	DTCAQECSHFNLTK	HexNAc2Hex8	DTCAQECSHFNLTK	HexNAc2Hex8	DTCAQECSHFNLTK	HexNAc2Hex8	DTCAQECSHFNLTK	HexNAc2Hex8	DTCAQECSHFNLTK	HexNAc2Hex8	DTCAQECSHFNLTK	HexNAc2Hex8
MouseLiver-Z-T-1_15818									NPNNNTIHPNLR	HexNAc6Hex6FucNeuGc3+Cation:N(1)H(4)
MouseLiver-Z-T-1_15821									LTEFTHNSTMDYK	HexNAc3Hex7NeuAc
MouseLiver-Z-T-1_15823	CSLLHSNISVK	HexNAc2Hex9	CSLLHSNISVK	HexNAc2Hex9	CSLLHSNISVK	HexNAc2Hex9	CSLLHSNISVK	HexNAc2Hex9
MouseLiver-Z-T-1_15824									MSNITFR	HexNAc2Hex6+Cation:Fe[III]
MouseLiver-Z-T-1_15829	LRPLFNK	HexNAc3Hex5NeuGc	LRPLFNK	HexNAc3Hex5NeuGc					LRPLFNK	HexNAc3Hex5NeuGc
MouseLiver-Z-T-1_15836	MSNITFR	HexNAc2Hex6	MSNITFR	HexNAc2Hex6	MSNITFR	HexNAc2Hex6	MSNITFR	HexNAc2Hex6	MSNITFR	HexNAc2Hex6	MSNITFR	HexNAc2Hex6
MouseLiver-Z-T-1_15838									DTCAQECSHFNLTK	HexNAc2Hex9
MouseLiver-Z-T-1_15844	GNTTAIDKEIAR	HexNAc4Hex5FucNeuGc2	GNTTAIDKEIAR	HexNAc4Hex5Fuc			GNTTAIDKEIAR	HexNAc4Hex5FucNeuGc2	GNTTAIDKEIAR	HexNAc4Hex5FucNeuGc2	GNTTAIDKEIAR	HexNAc4Hex5FucNeuGc2
MouseLiver-Z-T-1_15845			YPHKPEINSTTHPGADLK	HexNAc4Hex5NeuGc2					YPHKPEINSTTHPGADLK	HexNAc4Hex6FucNeuGc
MouseLiver-Z-T-1_15846									LTEFTHNSTMDYK	HexNAc2Hex9+Cation:Fe[III]
MouseLiver-Z-T-1_15850	LTEFTHNSTMDYK	HexNAc2Hex9	LTEFTHNSTMDYK	HexNAc2Hex9	LTEFTHNSTMDYK	HexNAc2Hex9	LTEFTHNSTMDYK	HexNAc2Hex9	LTEFTHNSTMDYK	HexNAc2Hex9
MouseLiver-Z-T-1_15857									GNTTAIDKEIAR	HexNAc5Hex6NeuGc2
MouseLiver-Z-T-1_15870			CSLLHSNISVK	HexNAc2Hex8
MouseLiver-Z-T-1_15877			NGNATLLR	HexNAc4Hex4Fuc2
MouseLiver-Z-T-1_15878									GNTTAIDKEIAR	HexNAc4Hex5FucNeuGc2
MouseLiver-Z-T-1_15881			CSLLHSNISVK	HexNAc2Hex8	CSLLHSNISVK	HexNAc2Hex8
MouseLiver-Z-T-1_15895	LTEFTHNSTMDYK	HexNAc2Hex8	LTEFTHNSTMDYK	HexNAc2Hex8	LTEFTHNSTMDYK	HexNAc2Hex8	LTEFTHNSTMDYK	HexNAc2Hex8	LTEFTHNSTMDYK	HexNAc2Hex8	LTEFTHNSTMDYK	HexNAc2Hex8
MouseLiver-Z-T-1_15896	CSLLHSNISVK	HexNAc2Hex9	CSLLHSNISVK	HexNAc2Hex9	CSLLHSNISVK	HexNAc2Hex9	CSLLHSNISVK	HexNAc2Hex9			CSLLHSNISVK	HexNAc2Hex9
MouseLiver-Z-T-1_15898					DTCAQECSHFNLTK	HexNAc2Hex8			DTCAQECSHFNLTK	HexNAc2Hex8
MouseLiver-Z-T-1_15901									GNTTAIDKEIAR	HexNAc4Hex5NeuGc2
MouseLiver-Z-T-1_15910			MSNITFR	HexNAc2Hex6	MSNITFR	HexNAc2Hex6			MSNITFR	HexNAc2Hex6	MSNITFR	HexNAc2Hex6
MouseLiver-Z-T-1_15916			NISQVLEK	HexNAc2Hex6	NISQVLEK	HexNAc2Hex6	NISQVLEK	HexNAc2Hex6			NISQVLEK	HexNAc2Hex6
MouseLiver-Z-T-1_15918	NATTYPPMCSQDAAR	HexNAc4Hex5NeuGc													35	77
MouseLiver-Z-T-1_15926									LTEFTHNSTMDYK	HexNAc2Hex9+Cation:Fe[III]
MouseLiver-Z-T-1_15928			NGNATLLR	HexNAc4Hex5NeuGc2
MouseLiver-Z-T-1_15932			CSLLHSNISVK	HexNAc2Hex8	CSLLHSNISVK	HexNAc2Hex8
MouseLiver-Z-T-1_15939	LTEFTHNSTMDYK	HexNAc2Hex9	LTEFTHNSTMDYK	HexNAc2Hex9	LTEFTHNSTMDYK	HexNAc2Hex9	LTEFTHNSTMDYK	HexNAc2Hex9	LTEFTHNSTMDYK	HexNAc2Hex9	LTEFTHNSTMDYK	HexNAc2Hex9
MouseLiver-Z-T-1_15943									GLSPGNYSVR	HexNAc2Hex9
MouseLiver-Z-T-1_15957			NGNATLLR	HexNAc4Hex4Fuc2
MouseLiver-Z-T-1_15959					AISEPNFSVAYANMCR	HexNAc4Hex4NeuGc2
MouseLiver-Z-T-1_15967	LRPLFNK	HexNAc3Hex4NeuGc	LRPLFNK	HexNAc3Hex4NeuGc					LRPLFNK	HexNAc3Hex4NeuGc	LRPLFNK	HexNAc3Hex4NeuGc
MouseLiver-Z-T-1_15968	LTEFTHNSTMDYK	HexNAc2Hex8	LTEFTHNSTMDYK	HexNAc2Hex8	LTEFTHNSTMDYK	HexNAc2Hex8	LTEFTHNSTMDYK	HexNAc2Hex8	LTEFTHNSTMDYK	HexNAc2Hex8	LTEFTHNSTMDYK	HexNAc2Hex8
MouseLiver-Z-T-1_15972									GNTTAIDKEIAR	HexNAc4Hex5NeuGc2+Cation:Fe[III]
MouseLiver-Z-T-1_15973									GLSPGNYSVR	HexNAc2Hex9
MouseLiver-Z-T-1_15976	GNTTAIDKEIAR	HexNAc4Hex5NeuGc2	GNTTAIDKEIAR	HexNAc4Hex5NeuGc2			GNTTAIDKEIAR	HexNAc4Hex5NeuGc2	GNTTAIDKEIAR	HexNAc4Hex5NeuGc2	GNTTAIDKEIAR	HexNAc4Hex5NeuGc2
MouseLiver-Z-T-1_15978									GLSPGNYSVR	HexNAc2Hex9+Cation:N(1)H(4)
MouseLiver-Z-T-1_15987					CSLLHSNISVK	HexNAc2Hex7					CSLLHSNISVK	HexNAc2Hex7
MouseLiver-Z-T-1_15988			GNTTAIDKEIAR	HexNAc4Hex5NeuGc2			GNTTAIDKEIAR	HexNAc4Hex5NeuGc2	GNTTAIDKEIAR	HexNAc4Hex5NeuGc2	GNTTAIDKEIAR	HexNAc4Hex5NeuGc2
MouseLiver-Z-T-1_16003									GNTTAIDKEIAR	HexNAc4Hex5NeuGc2+Cation:Fe[III]
MouseLiver-Z-T-1_16007									GLSPGNYSVR	HexNAc2Hex9
MouseLiver-Z-T-1_16010									LRPLFNK	HexNAc3Hex6NeuGc
MouseLiver-Z-T-1_16018			DNATDSVPLR	HexNAc4Hex5NeuGc					DNATDSVPLR	HexNAc4Hex5NeuGc
MouseLiver-Z-T-1_16020			MSNITFR	HexNAc2Hex5	MSNITFR	HexNAc2Hex5	MSNITFR	HexNAc2Hex5	MSNITFR	HexNAc2Hex5	MSNITFR	HexNAc2Hex5
MouseLiver-Z-T-1_16025			NGNATLLR	HexNAc4Hex4Fuc2
MouseLiver-Z-T-1_16027			DNATDSVPLR	HexNAc4Hex5NeuGc					DNATDSVPLR	HexNAc4Hex5NeuGc
MouseLiver-Z-T-1_16036	LRPLFNK	HexNAc3Hex4NeuGc	LRPLFNK	HexNAc3Hex4NeuGc			LRPLFNK	HexNAc3Hex4NeuGc	LRPLFNK	HexNAc3Hex4NeuGc	LRPLFNK	HexNAc3Hex4NeuGc
MouseLiver-Z-T-1_16040			GNTTAIDKEIAR	HexNAc4Hex7NeuGc					GNTTAIDKEIAR	HexNAc4Hex5NeuGc2+Cation:N(1)H(4)
MouseLiver-Z-T-1_16045	GNTTAIDKEIAR	HexNAc4Hex5NeuGc2	GNTTAIDKEIAR	HexNAc4Hex5NeuGc2			GNTTAIDKEIAR	HexNAc4Hex5NeuGc2	GNTTAIDKEIAR	HexNAc4Hex6FucNeuGc	GNTTAIDKEIAR	HexNAc4Hex5NeuGc2
MouseLiver-Z-T-1_16047									GNTTAIDKEIAR	HexNAc4Hex6Fuc2NeuGc
MouseLiver-Z-T-1_16048									LTEFTHNSTMDYK	HexNAc2Hex8
MouseLiver-Z-T-1_16062			LNGTDPIVAADSKR	HexNAc4Hex5NeuGc			LNGTDPIVAADSKR	HexNAc4Hex5NeuGc	LNGTDPIVAADSKR	HexNAc4Hex5NeuGc	LNGTDPIVAADSKR	HexNAc4Hex5NeuGc
MouseLiver-Z-T-1_16063	LNGTDPIVAADSKR	HexNAc3Hex6NeuGc	LNGTDPIVAADSKR	HexNAc3Hex6NeuGc			LNGTDPIVAADSKR	HexNAc3Hex6NeuGc	LNGTDPIVAADSKR	HexNAc3Hex6NeuGc
MouseLiver-Z-T-1_16068									LNGTDPIVAADSKR	HexNAc4Hex5NeuGc+Cation:Fe[III]
MouseLiver-Z-T-1_16082									GNTTAIDKEIAR	HexNAc4Hex5NeuGc2+Cation:Fe[III]
MouseLiver-Z-T-1_16085	MSNITFR	HexNAc2Hex5	MSNITFR	HexNAc2Hex5	MSNITFR	HexNAc2Hex5	MSNITFR	HexNAc2Hex5	MSNITFR	HexNAc2Hex5	MSNITFR	HexNAc2Hex5
MouseLiver-Z-T-1_16087			GNTTAIDKEIAR	HexNAc4Hex5NeuGc2			GNTTAIDKEIAR	HexNAc4Hex5NeuGc2	GNTTAIDKEIAR	HexNAc4Hex5NeuGc2
MouseLiver-Z-T-1_16112			DNTTCYEFKK	HexNAc4Hex5NeuGc2			DNTTCYEFKK	HexNAc4Hex5NeuGc2			DNTTCYEFKK	HexNAc4Hex5NeuGc2
MouseLiver-Z-T-1_16118	GNTTAIDKEIAR	HexNAc4Hex5FucNeuGc2	GNTTAIDKEIAR	HexNAc4Hex5Fuc			GNTTAIDKEIAR	HexNAc4Hex5FucNeuGc2	GNTTAIDKEIAR	HexNAc4Hex5FucNeuGc2	GNTTAIDKEIAR	HexNAc4Hex5FucNeuGc2
MouseLiver-Z-T-1_16119	TIEQERNASFVYTK	HexNAc2Hex9													34	134
MouseLiver-Z-T-1_16123									NPNNNTIHPNLR	HexNAc5Hex6NeuGc3
MouseLiver-Z-T-1_16140	LNGTDPIVAADSKR	HexNAc3Hex6NeuGc	LNGTDPIVAADSKR	HexNAc3Hex6NeuGc					LNGTDPIVAADSKR	HexNAc3Hex6NeuGc
MouseLiver-Z-T-1_16145	GNTTAIDKEIAR	HexNAc4Hex5NeuGc2	GNTTAIDKEIAR	HexNAc4Hex5NeuGc2			GNTTAIDKEIAR	HexNAc4Hex5NeuGc2	GNTTAIDKEIAR	HexNAc4Hex5NeuGc2	GNTTAIDKEIAR	HexNAc4Hex5NeuGc2
MouseLiver-Z-T-1_16150			DNATDSVPLR	HexNAc4Hex5NeuGc					DNATDSVPLR	HexNAc4Hex5NeuGc
MouseLiver-Z-T-1_16156			GNTTAIDKEIAR	HexNAc4Hex5Fuc					GNTTAIDKEIAR	HexNAc4Hex5FucNeuGc2
MouseLiver-Z-T-1_16164					HDPNMTCDYVIK	HexNAc2Hex9			HDPNMTCDYVIK	HexNAc2Hex9
MouseLiver-Z-T-1_16166	TIEQERNASFVYTK	HexNAc2Hex8	TIEQERNASFVYTK	HexNAc2Hex8	TIEQERNASFVYTK	HexNAc2Hex8	TIEQERNASFVYTK	HexNAc2Hex8	TIEQERNASFVYTK	HexNAc2Hex8
MouseLiver-Z-T-1_16192	NISQVLEK	HexNAc2Hex5	NISQVLEK	HexNAc2Hex5	NISQVLEK	HexNAc2Hex5	NISQVLEK	HexNAc2Hex5	NISQVLEK	HexNAc2Hex5	NISQVLEK	HexNAc2Hex5
MouseLiver-Z-T-1_16193			TIEQERNASFVYTK	HexNAc2Hex8					TIEQERNASFVYTK	HexNAc3Hex4FucNeuGc
MouseLiver-Z-T-1_16194	SVLENTTSYEEAK	HexNAc2Hex9	SVLENTTSYEEAK	HexNAc2Hex9
MouseLiver-Z-T-1_16198					HDPNMTCDYVIK	HexNAc2Hex8			HDPNMTCDYVIK	HexNAc2Hex8
MouseLiver-Z-T-1_16199									DNATDSVPLR	HexNAc4Hex5NeuGc
MouseLiver-Z-T-1_16207	GNTTAIDKEIAR	HexNAc4Hex5NeuGc2	GNTTAIDKEIAR	HexNAc4Hex5NeuGc2			GNTTAIDKEIAR	HexNAc4Hex5NeuGc2	GNTTAIDKEIAR	HexNAc4Hex5NeuGc2	GNTTAIDKEIAR	HexNAc4Hex5NeuGc2
MouseLiver-Z-T-1_16208	GNTTAIDKEIAR	HexNAc4Hex5FucNeuGc2	GNTTAIDKEIAR	HexNAc4Hex5Fuc			GNTTAIDKEIAR	HexNAc4Hex5FucNeuGc2	GNTTAIDKEIAR	HexNAc4Hex5FucNeuGc2
MouseLiver-Z-T-1_16211			LNGTDPIVAADSKR	HexNAc3Hex6NeuGc					LNGTDPIVAADSKR	HexNAc3Hex6NeuGc
MouseLiver-Z-T-1_16217			DNATDSVPLR	HexNAc4Hex5NeuGc					DNATDSVPLR	HexNAc4Hex5NeuGc
MouseLiver-Z-T-1_16231									GNTTAIDKEIAR	HexNAc4Hex5NeuAcNeuGc
MouseLiver-Z-T-1_16234									NDTGPYVCETR	HexNAc5Hex6NeuGc2+Cation:N(1)H(4)
MouseLiver-Z-T-1_16236	LNGTDPIVAADSKR	HexNAc3Hex5NeuGc	LNGTDPIVAADSKR	HexNAc3Hex5NeuGc			LNGTDPIVAADSKR	HexNAc3Hex5NeuGc	LNGTDPIVAADSKR	HexNAc3Hex5NeuGc	LNGTDPIVAADSKR	HexNAc3Hex5NeuGc
MouseLiver-Z-T-1_16239									TIEQERNASFVYTK	HexNAc2Hex8
MouseLiver-Z-T-1_16244									GNTTAIDKEIAR	HexNAc4Hex5NeuGc2+Cation:Fe[III]
MouseLiver-Z-T-1_16256									GNTTAIDKEIAR	HexNAc4Hex5NeuGc2+Cation:Fe[III]
MouseLiver-Z-T-1_16257									SVLENTTSYEEAK	HexNAc2Hex9
MouseLiver-Z-T-1_16259	NISQVLEK	HexNAc2Hex5	NISQVLEK	HexNAc2Hex5	NISQVLEK	HexNAc2Hex5	NISQVLEK	HexNAc2Hex5	NISQVLEK	HexNAc2Hex5	NISQVLEK	HexNAc2Hex5
MouseLiver-Z-T-1_16263									HDPNMTCDYVIK	HexNAc2Hex9
MouseLiver-Z-T-1_16266									APIPTALDTNSSK	HexNAc2Hex9
MouseLiver-Z-T-1_16269			GNTTAIDKEIAR	HexNAc4Hex5NeuGc2					GNTTAIDKEIAR	HexNAc4Hex5NeuGc2
MouseLiver-Z-T-1_16272			GNTTAIDKEIAR	HexNAc4Hex7NeuGc					GNTTAIDKEIAR	HexNAc4Hex5NeuGc2+Cation:N(1)H(4)
MouseLiver-Z-T-1_16274	GNTTAIDKEIAR	HexNAc4Hex5NeuGc2	GNTTAIDKEIAR	HexNAc4Hex5NeuGc2			GNTTAIDKEIAR	HexNAc4Hex5NeuGc2	GNTTAIDKEIAR	HexNAc4Hex5NeuGc2	GNTTAIDKEIAR	HexNAc4Hex5NeuGc2
MouseLiver-Z-T-1_16308	NPNNNTIHPNLR	HexNAc5Hex6NeuGc3	NPNNNTIHPNLR	HexNAc5Hex6NeuGc3			NPNNNTIHPNLR	HexNAc5Hex6NeuGc3	NPNNNTIHPNLR	HexNAc5Hex7FucNeuGc2	NPNNNTIHPNLR	HexNAc5Hex6NeuGc3
MouseLiver-Z-T-1_16311	LNGTDPIVAADSKR	HexNAc4Hex5NeuGc							LNGTDPIVAADSKR	HexNAc4Hex5NeuGc
MouseLiver-Z-T-1_16314			EASNHSSGAGLVQINK	HexNAc4Hex5Fuc
MouseLiver-Z-T-1_16318									NPNNNTIHPNLR	HexNAc5Hex6NeuGc3+Cation:N(1)H(4)
MouseLiver-Z-T-1_16329									GNTTAIDKEIAR	HexNAc4Hex5NeuGc2+Cation:Fe[III]
MouseLiver-Z-T-1_16331	EASNHSSGAGLVQINK	HexNAc4Hex5NeuGc2	EASNHSSGAGLVQINK	HexNAc4Hex5NeuGc2			EASNHSSGAGLVQINK	HexNAc4Hex5NeuGc2	EASNHSSGAGLVQINK	HexNAc4Hex5NeuGc2	EASNHSSGAGLVQINK	HexNAc4Hex5NeuGc2
MouseLiver-Z-T-1_16335									LNGTDPIVAADSKR	HexNAc3Hex5NeuGc
MouseLiver-Z-T-1_16342	GNTTAIDKEIAR	HexNAc4Hex5NeuGc2	GNTTAIDKEIAR	HexNAc4Hex5NeuGc2			GNTTAIDKEIAR	HexNAc4Hex5NeuGc2	GNTTAIDKEIAR	HexNAc4Hex5NeuGc2	GNTTAIDKEIAR	HexNAc4Hex5NeuGc2
MouseLiver-Z-T-1_16344	DNTTCYEFKK	HexNAc4Hex5NeuGc2	DNTTCYEFKK	HexNAc4Hex5NeuGc2			DNTTCYEFKK	HexNAc4Hex5NeuGc2	DNTTCYEFKK	HexNAc4Hex5NeuGc2
MouseLiver-Z-T-1_16345									GNTTAIDKEIAR	HexNAc4Hex5NeuGc2+Cation:Fe[III]
MouseLiver-Z-T-1_16347	EASNHSSGAGLVQINK	HexNAc4Hex5NeuGc2	EASNHSSGAGLVQINK	HexNAc4Hex5NeuGc2			EASNHSSGAGLVQINK	HexNAc4Hex5NeuGc2	EASNHSSGAGLVQINK	HexNAc4Hex6FucNeuGc	EASNHSSGAGLVQINK	HexNAc4Hex5NeuGc2
MouseLiver-Z-T-1_16350					APIPTALDTNSSK	HexNAc2Hex9			APIPTALDTNSSK	HexNAc2Hex9
MouseLiver-Z-T-1_16356			GNTTAIDKEIAR	HexNAc4Hex5Fuc					GNTTAIDKEIAR	HexNAc4Hex5FucNeuGc2
MouseLiver-Z-T-1_16361									SRYPHKPEINSTTHPGADLK	HexNAc4Hex5NeuGc3
MouseLiver-Z-T-1_16366									EASNHSSGAGLVQINK	HexNAc4Hex5NeuGc2+Cation:Fe[III]
MouseLiver-Z-T-1_16375									EASNHSSGAGLVQINK	HexNAc4Hex6FucNeuGc+Cation:Fe[III]
MouseLiver-Z-T-1_16382			MSNITFR	HexNAc4Hex3			MSNITFR	HexNAc4Hex3	MSNITFR	HexNAc4Hex3	MSNITFR	HexNAc4Hex3
MouseLiver-Z-T-1_16383			CVVHYENSTVPEK	HexNAc4Hex5NeuGc2					CVVHYENSTVPEK	HexNAc4Hex5NeuGc2
MouseLiver-Z-T-1_16384			NSAENQTHQTFLTVEK	HexNAc2Hex9			NSAENQTHQTFLTVEK	HexNAc2Hex9			NSAENQTHQTFLTVEK	HexNAc2Hex9
MouseLiver-Z-T-1_16387									APIPTALDTNSSK	HexNAc2Hex8
MouseLiver-Z-T-1_16394									APIPTALDTNSSK	HexNAc2Hex9+Cation:N(1)H(4)
MouseLiver-Z-T-1_16398			EASNHSSGAGLVQINK	HexNAc4Hex7NeuGc			EASNHSSGAGLVQINK	HexNAc4Hex7NeuGc	EASNHSSGAGLVQINK	HexNAc4Hex5NeuGc2+Cation:N(1)H(4)
MouseLiver-Z-T-1_16401	EASNHSSGAGLVQINK	HexNAc4Hex5NeuGc2	EASNHSSGAGLVQINK	HexNAc4Hex5NeuGc2			EASNHSSGAGLVQINK	HexNAc4Hex5NeuGc2	EASNHSSGAGLVQINK	HexNAc4Hex6FucNeuGc	EASNHSSGAGLVQINK	HexNAc4Hex5NeuGc2
MouseLiver-Z-T-1_16405	YHFNESWVMK	HexNAc2Hex8													33	123
MouseLiver-Z-T-1_16406	LNGTDPIVAADSKR	HexNAc3Hex5NeuGc	LNGTDPIVAADSKR	HexNAc3Hex5NeuGc			LNGTDPIVAADSKR	HexNAc3Hex5NeuGc	LNGTDPIVAADSKR	HexNAc3Hex5NeuGc
MouseLiver-Z-T-1_16412			GNTTAIDKEIAR	HexNAc4Hex5NeuGc2					GNTTAIDKEIAR	HexNAc4Hex5NeuGc2
MouseLiver-Z-T-1_16413			WTGHNVTVVQR	HexNAc4Hex5Fuc					WTGHNVTVVQR	HexNAc4Hex5FucNeuGc2
MouseLiver-Z-T-1_16429	VVAVSPANISR	HexNAc2Hex9			VVAVSPANISR	HexNAc2Hex9					VVAVSPANISR	HexNAc2Hex9
MouseLiver-Z-T-1_16433					THNVCELCVNQTVGGTR	HexNAc2Hex8
MouseLiver-Z-T-1_16435									EASNHSSGAGLVQINK	HexNAc4Hex5NeuGc2+Cation:Fe[III]
MouseLiver-Z-T-1_16440			NPNNNTIHPNLR	HexNAc5Hex6NeuGc3					NPNNNTIHPNLR	HexNAc5Hex7FucNeuGc2
MouseLiver-Z-T-1_16443					LTEFTHNSTMDYK	HexNAc4Hex3	LTEFTHNSTMDYK	HexNAc4Hex3	LTEFTHNSTMDYK	HexNAc4Hex3
MouseLiver-Z-T-1_16449	CVVHYENSTVPEK	HexNAc4Hex5NeuGc2	CVVHYENSTVPEK	HexNAc4Hex5NeuGc2			CVVHYENSTVPEK	HexNAc4Hex5NeuGc2	CVVHYENSTVPEK	HexNAc4Hex5NeuGc2	CVVHYENSTVPEK	HexNAc4Hex5NeuGc2
MouseLiver-Z-T-1_16472	EASNHSSGAGLVQINK	HexNAc4Hex5NeuGc2	EASNHSSGAGLVQINK	HexNAc4Hex5NeuGc2			EASNHSSGAGLVQINK	HexNAc4Hex5NeuGc2	EASNHSSGAGLVQINK	HexNAc4Hex5NeuGc2	EASNHSSGAGLVQINK	HexNAc4Hex5NeuGc2
MouseLiver-Z-T-1_16484									DQGNVTDMASMK	HexNAc2Hex9+Cation:N(1)H(4)
MouseLiver-Z-T-1_16495			NDTGPYVCETR	HexNAc4Hex5NeuGc2			NDTGPYVCETR	HexNAc4Hex5NeuGc2	NDTGPYVCETR	HexNAc4Hex6FucNeuGc	NDTGPYVCETR	HexNAc4Hex5NeuGc2
MouseLiver-Z-T-1_16498	DQGNVTDMASMK	HexNAc2Hex8	DQGNVTDMASMK	HexNAc2Hex8	DQGNVTDMASMK	HexNAc2Hex8	DQGNVTDMASMK	HexNAc2Hex8	DQGNVTDMASMK	HexNAc2Hex8	DQGNVTDMASMK	HexNAc2Hex8
MouseLiver-Z-T-1_16502	GNTTAIDKEIAR	HexNAc4Hex5NeuGc2	GNTTAIDKEIAR	HexNAc4Hex5NeuGc2			GNTTAIDKEIAR	HexNAc4Hex5NeuGc2	GNTTAIDKEIAR	HexNAc4Hex5NeuGc2
MouseLiver-Z-T-1_16503	NPNNNTIHPNLR	HexNAc5Hex6NeuGc3	NPNNNTIHPNLR	HexNAc5Hex6NeuGc3					NPNNNTIHPNLR	HexNAc5Hex7FucNeuGc2
MouseLiver-Z-T-1_16504									SVLENTTSYEEAK	HexNAc2Hex6
MouseLiver-Z-T-1_16522									DQGNVTDMASMK	HexNAc6Hex3+Cation:N(1)H(4)
MouseLiver-Z-T-1_16526	CVVHYENSTVPEK	HexNAc4Hex5NeuGc2	CVVHYENSTVPEK	HexNAc4Hex5NeuGc2			CVVHYENSTVPEK	HexNAc4Hex5NeuGc2	CVVHYENSTVPEK	HexNAc4Hex5NeuGc2	CVVHYENSTVPEK	HexNAc4Hex5NeuGc2
MouseLiver-Z-T-1_16528			NDTGPYVCETR	HexNAc4Hex7NeuGc			NDTGPYVCETR	HexNAc4Hex7NeuGc	NDTGPYVCETR	HexNAc4Hex5NeuGc2+Cation:N(1)H(4)
MouseLiver-Z-T-1_16532									NDTGPYVCETR	HexNAc4Hex5NeuGc2+Cation:Fe[III]
MouseLiver-Z-T-1_16538	LKNITDISQK	HexNAc4Hex5NeuGc2					LKNITDISQK	HexNAc4Hex5NeuGc2
MouseLiver-Z-T-1_16549	EASNHSSGAGLVQINK	HexNAc4Hex5NeuGc2	EASNHSSGAGLVQINK	HexNAc4Hex5NeuGc2			EASNHSSGAGLVQINK	HexNAc4Hex5NeuGc2	EASNHSSGAGLVQINK	HexNAc4Hex6FucNeuGc
MouseLiver-Z-T-1_16550									KDTCAQECSHFNLTK	HexNAc4Hex6FucNeuGc
MouseLiver-Z-T-1_16552	EASNHSSGAGLVQINK	HexNAc4Hex5FucNeuGc2	EASNHSSGAGLVQINK	HexNAc4Hex5Fuc					EASNHSSGAGLVQINK	HexNAc4Hex5FucNeuGc2
MouseLiver-Z-T-1_16553	RHEEGHMLNCTCFGQGR	HexNAc4Hex5NeuGc2	RHEEGHMLNCTCFGQGR	HexNAc4Hex5NeuGc2			RHEEGHMLNCTCFGQGR	HexNAc4Hex5NeuGc2	RHEEGHMLNCTCFGQGR	HexNAc4Hex6FucNeuGc
MouseLiver-Z-T-1_16559											VLQVVNVTK	HexNAc2Hex9
MouseLiver-Z-T-1_16563									RHEEGHMLNCTCFGQGR	HexNAc4Hex6FucNeuGc
MouseLiver-Z-T-1_16569	NDTGPYVCETR	HexNAc4Hex5NeuGc2	NDTGPYVCETR	HexNAc4Hex5NeuGc2			NDTGPYVCETR	HexNAc4Hex5NeuGc2	NDTGPYVCETR	HexNAc4Hex5NeuGc2	NDTGPYVCETR	HexNAc4Hex5NeuGc2
MouseLiver-Z-T-1_16571	GNTTAIDKEIAR	HexNAc4Hex5NeuGc2	GNTTAIDKEIAR	HexNAc4Hex5NeuGc2					GNTTAIDKEIAR	HexNAc4Hex5NeuGc2	GNTTAIDKEIAR	HexNAc4Hex5NeuGc2
MouseLiver-Z-T-1_16582	RHEEGHMLNCTCFGQGR	HexNAc4Hex5NeuGc2	RHEEGHMLNCTCFGQGR	HexNAc4Hex5NeuGc2			RHEEGHMLNCTCFGQGR	HexNAc4Hex5NeuGc2	RHEEGHMLNCTCFGQGR	HexNAc4Hex6FucNeuGc	RHEEGHMLNCTCFGQGR	HexNAc4Hex5NeuGc2
MouseLiver-Z-T-1_16598	CVVHYENSTVPEK	HexNAc4Hex5NeuGc2	CVVHYENSTVPEK	HexNAc4Hex5NeuGc2			CVVHYENSTVPEK	HexNAc4Hex5NeuGc2	CVVHYENSTVPEK	HexNAc4Hex5NeuGc2	CVVHYENSTVPEK	HexNAc4Hex5NeuGc2
[truncated: 65,174 more rows]

## Sheet: SupTable3
Overlap	#Spectra		Key
B	1433		B	Byonic
GD	1474		GD	GlycoDecipher
B+GD	197		MF	MSFragger
MF	2326		pG	pGlyco
B+MF	784		PP	Protein Prospector
GD+MF	162		S	StrucGP
B+GD+MF	43
pG	360
B+pG	186
GD+pG	163
B+GD+pG	143
MF+pG	74
B+MF+pG	72
GD+MF+pG	34
B+GD+MF+pG	47
PP	21974
B+PP	1371
GD+PP	2469
B+GD+PP	681
MF+PP	3854
B+MF+PP	1979
GD+MF+PP	1424
B+GD+MF+PP	696
pG+PP	426
B+pG+PP	528
GD+pG+PP	432
B+GD+pG+PP	1762
MF+pG+PP	418
B+MF+pG+PP	428
GD+MF+pG+PP	538
B+GD+MF+pG+PP	3200
S	431
B+S	116
GD+S	112
B+GD+S	50
MF+S	78
B+MF+S	77
GD+MF+S	30
B+GD+MF+S	50
pG+S	100
B+pG+S	115
GD+pG+S	84
B+GD+pG+S	160
MF+pG+S	32
B+MF+pG+S	62
GD+MF+pG+S	32
B+GD+MF+pG+S	122
PP+S	186
B+PP+S	110
GD+PP+S	299
B+GD+PP+S	169
MF+PP+S	174
B+MF+PP+S	231
GD+MF+PP+S	411
B+GD+MF+PP+S	496
pG+PP+S	164
B+pG+PP+S	436
GD+pG+PP+S	447
B+GD+pG+PP+S	2658
MF+pG+PP+S	165
B+MF+pG+PP+S	626
GD+MF+pG+PP+S	797
B+GD+MF+pG+PP+S	8471

## Sheet: SupTable4
Row Labels
AACAVRPQEVTMVNGTLTNPVTGKHexNAc2Hex8
PP
AACAVRPQEVTMVNGTLTNPVTGKHexNAc2Hex9
Byonic
MSFragger
PP
StrucGP
AACAVRPQEVTMVNGTLTNPVTGKHexNAc4Hex5NeuAcNeuGc
PP
AACAVRPQEVTMVNGTLTNPVTGKHexNAc4Hex5NeuGc2
Byonic
GD
pGlyco
PP
AACAVRPQEVTMVNGTLTNPVTGKHexNAc4Hex5NeuGc3
PP
AACAVRPQEVTMVNGTLTNPVTGKHexNAc4Hex7NeuAc
PP
AACAVRPQEVTMVNGTLTNPVTGKHexNAc4Hex7NeuGc
MSFragger
AACYYWPGSDVAVNGSFPTIYRHexNAc4Hex5NeuGc2
PP
AACYYWPGSDVAVNGSFPTIYRHexNAc4Hex7NeuGc
Byonic
AADAHVDAHYYEQNEQPTGTCAACITGGNRHexNAc3Hex3
MSFragger
AAENFTLLVKHexNAc2Hex6
Byonic
GD
MSFragger
pGlyco
PP
StrucGP
AAENFTLLVKHexNAc4Hex5NeuGc2
pGlyco
PP
StrucGP
AAENFTLLVKHexNAc4Hex7NeuGc
StrucGP
AAENFTLLVKHexNAc6Hex4FucNeuGcNeuAc
Byonic
AAFHNAVAVVIYNNKHexNAc2Hex9
Byonic
MSFragger
pGlyco
StrucGP
AAGMNHTKHexNAc2Hex8
Byonic
GD
pGlyco
PP
AAGMNHTKHexNAc2Hex9
Byonic
GD
pGlyco
PP
AAGVLEDVYNRHexNAc2Hex8
GD
AAGVLEDVYNRHexNAc2Hex9
GD
AALQFLQNYTVLASSVDSMDFINDATDVNDALSYVTRHexNAc8Hex
MSFragger
AASNIIFSNGDLDPWAGGGIQSNLSTSVIAVTIQGGAHHLDLRHexNAc2Hex5
MSFragger
AAYNVTLLNFMDPQKHexNAc2Hex4
pGlyco
ACMNETRHexNAc2Hex8
PP
ACMNETRHexNAc2Hex9
PP
ACMNETRHexNAc4Hex5NeuGc2
PP
ACMNETRHexNAc4Hex5NeuGc3
PP
ACNATNWIEYMFNKHexNAc4Hex5NeuGc
PP
ACNATNWIEYMFNKHexNAc4Hex5NeuGc2
Byonic
pGlyco
PP
StrucGP
ACNATNWIEYMFNKHexNAc4Hex6FucNeuGc
PP
ACNATNWIEYMFNKHexNAc4Hex7NeuGc
Byonic
ACVSLNHVNETVMLSLTLEYAMQQTKHexNAc2Hex9
Byonic
GD
MSFragger
pGlyco
PP
StrucGP
ACVSLNHVNETVMLSLTLEYAMQQTKHexNAc6Hex4Fuc
MSFragger
ADYNLTRHexNAc3Hex3
pGlyco
ADYNLTRHexNAc4Hex3
pGlyco
StrucGP
AEASSPVPYLSPETTPASSASAVNHNVSVTNVSLEEPAPAPPTSHASQPGCLGAPSAEAAHVVLRHexNAc5Hex5NeuGc2
Byonic
AEDCNQSWHFNLDEIKDLLRHexNAc2Hex4
Byonic
GD
MSFragger
pGlyco
PP
StrucGP
AEDCNQSWHFNLDEIKDLLRHexNAc2Hex5
Byonic
GD
MSFragger
pGlyco
PP
StrucGP
AEDCNQSWHFNLDEIKHexNAc2Hex4
PP
AEDYGPVEVISHWHPNITINIVDDHTPWVKHexNAc2Hex9
MSFragger
PP
AEFAVANDTGFVDIPQQEKHexNAc2Hex10
Byonic
GD
pGlyco
PP
StrucGP
AEFAVANDTGFVDIPQQEKHexNAc2Hex11Fuc
Byonic
AEFAVANDTGFVDIPQQEKHexNAc2Hex4
Byonic
GD
MSFragger
pGlyco
PP
StrucGP
AEFAVANDTGFVDIPQQEKHexNAc2Hex5
Byonic
GD
MSFragger
pGlyco
PP
StrucGP
AEFAVANDTGFVDIPQQEKHexNAc2Hex6
Byonic
GD
MSFragger
pGlyco
PP
StrucGP
AEFAVANDTGFVDIPQQEKHexNAc2Hex7
PP
AEFAVANDTGFVDIPQQEKHexNAc2Hex8
Byonic
GD
MSFragger
pGlyco
PP
StrucGP
AEFAVANDTGFVDIPQQEKHexNAc2Hex9
Byonic
pGlyco
PP
StrucGP
AEFAVANDTGFVDIPQQEKHexNAc4Hex3Fuc2NeuAc
MSFragger
AEFAVANDTGFVDIPQQEKHexNAc4Hex3Fuc3NeuGc
MSFragger
AEFAVANDTGFVDIPQQEKHexNAc4Hex3NeuAc2
Byonic
AEFAVANDTGFVDIPQQEKHexNAc4Hex4Fuc2NeuAc
Byonic
AEFAVANDTGFVDIPQQEKHexNAc4Hex4NeuAc2
Byonic
AEFAVANDTGFVDIPQQEKHexNAc6Hex3FucNeuAc
Byonic
AEFAVANDTGFVDIPQQEKHexNAc6Hex4
PP
AEFAVANDTGFVDIPQQEKHexNAc6Hex5NeuGc
Byonic
AEFAVANDTGFVDIPQQEKHexNAc8Hex3
Byonic
PP
AELSNHTRPVILVPGCLGNRHexNAc2Hex10
GD
pGlyco
PP
StrucGP
AELSNHTRPVILVPGCLGNRHexNAc2Hex7
PP
AELSNHTRPVILVPGCLGNRHexNAc2Hex8
Byonic
GD
MSFragger
pGlyco
PP
StrucGP
AELSNHTRPVILVPGCLGNRHexNAc2Hex9
Byonic
GD
MSFragger
pGlyco
PP
AEPETHLCIDVEDAMNITRHexNAc2Hex9
Byonic
GD
MSFragger
pGlyco
PP
AEPPLNASAGDQEEKHexNAc2Hex12
PP
AEPPLNASAGDQEEKHexNAc2Hex5
Byonic
GD
MSFragger
pGlyco
PP
StrucGP
AEPPLNASAGDQEEKHexNAc2Hex6
Byonic
GD
MSFragger
pGlyco
PP
StrucGP
AEPPLNASAGDQEEKHexNAc2Hex6Fuc
Byonic
AEPPLNASAGDQEEKHexNAc2Hex7
Byonic
GD
MSFragger
pGlyco
PP
StrucGP
AEPPLNASAGDQEEKHexNAc2Hex8
Byonic
GD
MSFragger
pGlyco
PP
StrucGP
AEPPLNASAGDQEEKHexNAc2Hex9
PP
AEPPLNASAGDQEEKHexNAc3Hex3
PP
AEPPLNASAGDQEEKHexNAc3Hex3Fuc
PP
AEPPLNASAGDQEEKHexNAc4Hex3
Byonic
GD
MSFragger
pGlyco
PP
StrucGP
AEPPLNASAGDQEEKHexNAc4Hex3Fuc
Byonic
GD
MSFragger
pGlyco
PP
StrucGP
AEPPLNASAGDQEEKHexNAc4Hex3NeuAc2
MSFragger
AEPPLNASAGDQEEKHexNAc4Hex4
pGlyco
AEPPLNASAGDQEEKHexNAc4Hex5NeuAc2NeuGc
PP
AEPPLNASAGDQEEKHexNAc4Hex6NeuGc2
pGlyco
PP
AEPPLNASAGDQEEKHexNAc5Hex3
Byonic
GD
MSFragger
pGlyco
PP
StrucGP
AEPPLNASAGDQEEKHexNAc5Hex3Fuc
Byonic
GD
MSFragger
pGlyco
PP
StrucGP
AEPPLNASAGDQEEKHexNAc5Hex8FucNeuGc2
Byonic
AEPPLNASAGDQEEKHexNAc6Hex5Fuc3NeuAc2
PP
AEPPLNASAGDQEEKHexNAc6Hex7
Byonic
AEPPLNASAGDQEEKHexNAc6Hex9
PP
AEPPLNASAGDQEEKHexNAc7Hex6Fuc3NeuAc2
PP
AEQITIHAIGIGEANKHexNAc2Hex5
Byonic
GD
MSFragger
pGlyco
PP
StrucGP
AEQITIHAIGIGEANKHexNAc2Hex7Fuc
PP
AFAMIIDKLEEDINSSMTNSTAASRPPVTLRHexNAc2Hex10
StrucGP
AFINGTGVETVVSADLPNAHGLAVDWVSRHexNAc2Hex9
PP
AFINGTGVETVVSADLPNAHGLAVDWVSRHexNAc3Hex8
PP
AFINGTGVETVVSADLPNAHGLAVDWVSRHexNAc4Hex3NeuAc2
Byonic
MSFragger
AFINGTGVETVVSADLPNAHGLAVDWVSRHexNAc4Hex5NeuAc
PP
AFINGTGVETVVSADLPNAHGLAVDWVSRHexNAc4Hex5NeuAcNeuGc
PP
AFINGTGVETVVSADLPNAHGLAVDWVSRHexNAc4Hex5NeuGc
PP
AFINGTGVETVVSADLPNAHGLAVDWVSRHexNAc4Hex5NeuGc2
GD
PP
AFINGTGVETVVSADLPNAHGLAVDWVSRHexNAc4Hex6FucNeuGc
PP
AFINGTGVETVVSADLPNAHGLAVDWVSRHexNAc4Hex7
MSFragger
AFINGTGVETVVSADLPNAHGLAVDWVSRHexNAc4Hex7NeuGc
Byonic
AFINGTGVETVVSADLPNAHGLAVDWVSRHexNAc4Hex8Fuc
MSFragger
AFINGTGVETVVSADLPNAHGLAVDWVSRHexNAc5Hex5Fuc2NeuGc2
PP
AFMNRHexNAc4Hex5NeuGc
Byonic
AFMNRHexNAc4Hex5NeuGc2
Byonic
AFMNSSFTIDPKHexNAc4Hex5NeuGc2
Byonic
GD
pGlyco
StrucGP
AFMNSSFTIDPKHexNAc4Hex5NeuGc3
GD
pGlyco
AFMNSSFTIDPKHexNAc4Hex7NeuGc
Byonic
GD
pGlyco
StrucGP
AFNECCTIANKHexNAc2Hex8
GD
pGlyco
AFNECCTIANKHexNAc2Hex9
GD
pGlyco
AFNISPNDTSSGSCGINLVTLKHexNAc2Hex10
PP
AFNISPNDTSSGSCGINLVTLKHexNAc2Hex5
PP
AFNISPNDTSSGSCGINLVTLKHexNAc2Hex8
PP
AFNISPNDTSSGSCGINLVTLKHexNAc2Hex9
Byonic
GD
MSFragger
pGlyco
PP
StrucGP
AFNISPNDTSSGSCGINLVTLKHexNAc3Hex5Fuc2NeuGcNeuAc
Byonic
AFNISPNDTSSGSCGINLVTLKHexNAc4Hex3NeuAc2
Byonic
AFNISPNDTSSGSCGINLVTLKHexNAc4Hex5NeuAcNeuGc
PP
AFNISPNDTSSGSCGINLVTLKHexNAc4Hex5NeuGc
PP
AFNISPNDTSSGSCGINLVTLKHexNAc4Hex5NeuGc2
Byonic
GD
pGlyco
PP
StrucGP
AFNISPNDTSSGSCGINLVTLKHexNAc4Hex6FucNeuGc
Byonic
PP
AFNISPNDTSSGSCGINLVTLKHexNAc4Hex7
Byonic
GD
MSFragger
pGlyco
AFNISPNDTSSGSCGINLVTLKHexNAc4Hex7NeuGc
Byonic
GD
MSFragger
pGlyco
StrucGP
AFNISPNDTSSGSCGINLVTLKHexNAc4Hex8Fuc
MSFragger
AFNISPNDTSSGSCGINLVTLKHexNAc5Hex11Fuc
Byonic
AFNISPNDTSSGSCGINLVTLKHexNAc5Hex4FucNeuGc2
PP
AFNISPNDTSSGSCGINLVTLKHexNAc5Hex4NeuGc2
PP
AFNISPNDTSSGSCGINLVTLKHexNAc5Hex4NeuGc3
PP
AFNISPNDTSSGSCGINLVTLKHexNAc5Hex5FucNeuGc
PP
AFNISPNDTSSGSCGINLVTLKHexNAc5Hex5FucNeuGc2
PP
AFNISPNDTSSGSCGINLVTLKHexNAc5Hex5NeuGc
PP
AFNISPNDTSSGSCGINLVTLKHexNAc5Hex6
PP
AFNISPNDTSSGSCGINLVTLKHexNAc5Hex6Fuc
PP
AFNISPNDTSSGSCGINLVTLKHexNAc5Hex6Fuc2NeuGc
PP
AFNISPNDTSSGSCGINLVTLKHexNAc5Hex6Fuc2NeuGc2
PP
AFNISPNDTSSGSCGINLVTLKHexNAc5Hex6FucNeuGc
PP
AFNISPNDTSSGSCGINLVTLKHexNAc5Hex6NeuAcNeuGc
PP
AFNISPNDTSSGSCGINLVTLKHexNAc5Hex6NeuAcNeuGc2
PP
AFNISPNDTSSGSCGINLVTLKHexNAc5Hex6NeuGc
GD
MSFragger
PP
AFNISPNDTSSGSCGINLVTLKHexNAc5Hex6NeuGc2
Byonic
GD
pGlyco
PP
StrucGP
AFNISPNDTSSGSCGINLVTLKHexNAc5Hex6NeuGc3
Byonic
GD
pGlyco
PP
StrucGP
AFNISPNDTSSGSCGINLVTLKHexNAc5Hex7FucNeuGc
PP
AFNISPNDTSSGSCGINLVTLKHexNAc5Hex7FucNeuGc2
pGlyco
PP
AFNISPNDTSSGSCGINLVTLKHexNAc5Hex8
Byonic
pGlyco
AFNISPNDTSSGSCGINLVTLKHexNAc5Hex8FucNeuAc
PP
AFNISPNDTSSGSCGINLVTLKHexNAc5Hex8NeuGc
Byonic
GD
MSFragger
pGlyco
AFNISPNDTSSGSCGINLVTLKHexNAc5Hex8NeuGc2
Byonic
GD
AFNISPNDTSSGSCGINLVTLKHexNAc5Hex8NeuGcNeuAc
Byonic
AFNISPNDTSSGSCGINLVTLKHexNAc5Hex9Fuc
GD
PP
AFNISPNDTSSGSCGINLVTLKHexNAc5Hex9FucNeuGc
Byonic
pGlyco
AFNISPNDTSSGSCGINLVTLKHexNAc6Hex4Fuc
GD
AFNISPNDTSSGSCGINLVTLKHexNAc6Hex4Fuc3NeuGc
PP
AFNISPNDTSSGSCGINLVTLKHexNAc6Hex5
PP
AFNISPNDTSSGSCGINLVTLKHexNAc6Hex5Fuc2NeuGc
Byonic
AFNISPNDTSSGSCGINLVTLKHexNAc6Hex5NeuGcNeuAc
Byonic
AFNISPNDTSSGSCGINLVTLKHexNAc7Hex4Fuc2NeuAc2
MSFragger
AFPEVCNETMMALWEECKPCLKHexNAc2Hex9
Byonic
MSFragger
PP
AFSGSPNLTKHexNAc2Hex10
GD
PP
AFSGSPNLTKHexNAc2Hex5
PP
AFSGSPNLTKHexNAc2Hex7
PP
AFSGSPNLTKHexNAc2Hex8
Byonic
GD
MSFragger
pGlyco
PP
StrucGP
AFSGSPNLTKHexNAc2Hex9
Byonic
GD
MSFragger
pGlyco
PP
StrucGP
AFVENITVLENSLVFKHexNAc1Hex7Fuc
Byonic
AFVENITVLENSLVFKHexNAc2Hex10
Byonic
GD
pGlyco
PP
StrucGP
AFVENITVLENSLVFKHexNAc2Hex11
PP
AFVENITVLENSLVFKHexNAc2Hex6
Byonic
GD
MSFragger
pGlyco
PP
StrucGP
AFVENITVLENSLVFKHexNAc2Hex7
Byonic
GD
MSFragger
pGlyco
PP
StrucGP
AFVENITVLENSLVFKHexNAc2Hex8
Byonic
GD
MSFragger
pGlyco
PP
StrucGP
AFVENITVLENSLVFKHexNAc2Hex9
Byonic
GD
MSFragger
pGlyco
PP
StrucGP
AFVENITVLENSLVFKHexNAc4Hex3Fuc3NeuGc
MSFragger
AFVENITVLENSLVFKHexNAc4Hex3NeuAc2
MSFragger
AFVENITVLENSLVFKHexNAc4Hex4Fuc2NeuAc
Byonic
PP
AFVENITVLENSLVFKHexNAc4Hex4FucNeuGcNeuAc
Byonic
AFVENITVLENSLVFKHexNAc4Hex4NeuAc2
Byonic
MSFragger
PP
AFVENITVLENSLVFKHexNAc4Hex5NeuGc
PP
AFVENITVLENSLVFKHexNAc4Hex5NeuGc2
Byonic
pGlyco
PP
AFVENITVLENSLVFKHexNAc4Hex5NeuGc3
Byonic
pGlyco
PP
AFVENITVLENSLVFKHexNAc4Hex5NeuGcNeuGcAc
PP
AFVENITVLENSLVFKHexNAc4Hex6FucNeuGc
PP
AFVENITVLENSLVFKHexNAc4Hex6FucNeuGc2
PP
AFVENITVLENSLVFKHexNAc4Hex7NeuGc
Byonic
MSFragger
pGlyco
StrucGP
AFVENITVLENSLVFKHexNAc4Hex7NeuGc2
pGlyco
AFVENITVLENSLVFKHexNAc4Hex8FucNeuGc
Byonic
pGlyco
AFVENITVLENSLVFKHexNAc5Hex3Fuc2NeuAc
PP
AFVENITVLENSLVFKHexNAc5Hex4FucNeuAc
PP
AFVENITVLENSLVFKHexNAc5Hex7FucNeuGc2
MSFragger
AFVENITVLENSLVFKHexNAc5Hex8Fuc2NeuGc
Byonic
AFVENITVLENSLVFKHexNAc5Hex8NeuGcNeuAc
Byonic
AFVENITVLENSLVFKHexNAc6Hex4Fuc
Byonic
AFVENITVLENSLVFKHexNAc7Hex5NeuGcNeuAc2
Byonic
AFVENITVLENSLVFKHexNAc7Hex8Fuc4
Byonic
AFVENITVLENSLVFKHexNAc7HexFuc
MSFragger
AGALCLSNDTGLGLSSVVPLQAFKHexNAc2Hex8
Byonic
GD
MSFragger
pGlyco
PP
StrucGP
AGALCLSNDTGLGLSSVVPLQAFKHexNAc2Hex9
Byonic
GD
MSFragger
pGlyco
PP
StrucGP
AGALCLSNDTGLGLSSVVPLQAFKHexNAc3Hex8
MSFragger
AGALCLSNDTGLGLSSVVPLQAFKHexNAc4Hex3NeuAc2
Byonic
MSFragger
AGALCLSNDTGLGLSSVVPLQAFKPFFVEVSLPYSVVRHexNAc2Hex7
Byonic
MSFragger
PP
AGALCLSNDTGLGLSSVVPLQAFKPFFVEVSLPYSVVRHexNAc2Hex8
Byonic
MSFragger
PP
AGINASYSEKHexNAc2Hex8
MSFragger
PP
AGINASYSEKHexNAc2Hex9
GD
MSFragger
pGlyco
PP
StrucGP
AGINASYSEKHexNAc4Hex5NeuGc2
GD
pGlyco
PP
StrucGP
AGNASLTLPNLTLKHexNAc2Hex8
Byonic
AGNASLTLPNLTLKHexNAc2Hex9
Byonic
GD
MSFragger
pGlyco
StrucGP
AGNASLTLPNLTLKHexNAc4Hex3NeuAc2
Byonic
GD
pGlyco
AGNASLTLPNLTLKHexNAc5Hex5NeuGc3
Byonic
AGNASLTLPNLTLKHexNAc5Hex7Fuc2
GD
AGNASLTLPNLTLKHexNAc5Hex7NeuGcNeuAc
Byonic
AGNASLTLPNLTLKHexNAc5Hex8FucNeuGc
Byonic
AGPNGTLFVVDAYKHexNAc2Hex5
Byonic
GD
MSFragger
pGlyco
PP
StrucGP
AGPNGTLFVVDAYKHexNAc2Hex6
Byonic
GD
MSFragger
pGlyco
PP
StrucGP
AGPNGTLFVVDAYKHexNAc2Hex7
PP
AGPNGTLFVVDAYKHexNAc2Hex8
Byonic
GD
MSFragger
pGlyco
PP
StrucGP
AGPNGTLFVVDAYKHexNAc2Hex9
Byonic
GD
MSFragger
pGlyco
PP
StrucGP
AGPNGTLFVVDAYKHexNAc4Hex3
Byonic
GD
MSFragger
pGlyco
PP
StrucGP
AGPNGTLFVVDAYKHexNAc4Hex3Fuc
Byonic
GD
MSFragger
pGlyco
PP
StrucGP
AGPNGTLFVVDAYKHexNAc4Hex3NeuAc2
MSFragger
AGPNGTLFVVDAYKHexNAc4Hex4
pGlyco
AGPNGTLFVVDAYKHexNAc7Hex4NeuGcNeuAc
Byonic
AGPNGTLFVVDAYKHexNAc7Hex7
StrucGP
AGVSISVVHGNLSEEAANQMRGRHexNAc4Hex3NeuAc2
MSFragger
AGYFNFTSATITYLAQEDGPVVIGSTSAPGQGGILAQRHexNAc2Hex5
Byonic
MSFragger
AGYFNFTSATITYLAQEDGPVVIGSTSAPGQGGILAQRHexNAc2Hex6
Byonic
MSFragger
AGYFNFTSATITYLAQEDGPVVIGSTSAPGQGGILAQRHexNAc2Hex7
Byonic
MSFragger
PP
AGYFNFTSATITYLAQEDGPVVIGSTSAPGQGGILAQRHexNAc2Hex8
Byonic
MSFragger
PP
AGYFNFTSATITYLAQEDGPVVIGSTSAPGQGGILAQRHexNAc2Hex9
Byonic
MSFragger
PP
AGYFNFTSATITYLAQEDGPVVIGSTSAPGQGGILAQRHexNAc3Hex3
Byonic
MSFragger
AGYFNFTSATITYLAQEDGPVVIGSTSAPGQGGILAQRHexNAc3Hex5
MSFragger
AGYFNFTSATITYLAQEDGPVVIGSTSAPGQGGILAQRHexNAc3Hex6
Byonic
MSFragger
AGYFNFTSATITYLAQEDGPVVIGSTSAPGQGGILAQRHexNAc3Hex7
Byonic
MSFragger
AGYFNFTSATITYLAQEDGPVVIGSTSAPGQGGILAQRHexNAc3Hex8
Byonic
MSFragger
AGYFNFTSATITYLAQEDGPVVIGSTSAPGQGGILAQRHexNAc4Hex2Fuc3
MSFragger
AGYFNFTSATITYLAQEDGPVVIGSTSAPGQGGILAQRHexNAc4Hex3
Byonic
MSFragger
AGYFNFTSATITYLAQEDGPVVIGSTSAPGQGGILAQRHexNAc4Hex3Fuc2NeuAc
MSFragger
AGYFNFTSATITYLAQEDGPVVIGSTSAPGQGGILAQRHexNAc4Hex3Fuc2NeuGc
MSFragger
AGYFNFTSATITYLAQEDGPVVIGSTSAPGQGGILAQRHexNAc4Hex3Fuc3
Byonic
MSFragger
AGYFNFTSATITYLAQEDGPVVIGSTSAPGQGGILAQRHexNAc4Hex3FucNeuAc
Byonic
AGYFNFTSATITYLAQEDGPVVIGSTSAPGQGGILAQRHexNAc4Hex3NeuAc2
Byonic
MSFragger
AGYFNFTSATITYLAQEDGPVVIGSTSAPGQGGILAQRHexNAc4Hex4Fuc3
Byonic
MSFragger
AGYFNFTSATITYLAQEDGPVVIGSTSAPGQGGILAQRHexNAc4Hex4FucNeuAc
Byonic
AGYFNFTSATITYLAQEDGPVVIGSTSAPGQGGILAQRHexNAc4Hex4NeuAc
Byonic
AGYFNFTSATITYLAQEDGPVVIGSTSAPGQGGILAQRHexNAc5Hex2Fuc3
MSFragger
AGYFNFTSATITYLAQEDGPVVIGSTSAPGQGGILAQRHexNAc5Hex3Fuc2
Byonic
AGYFNFTSATITYLAQEDGPVVIGSTSAPGQGGILAQRHexNAc5Hex3Fuc3
MSFragger
AGYFNFTSATITYLAQEDGPVVIGSTSAPGQGGILAQRHexNAc5Hex3FucNeuAc
Byonic
AGYFNFTSATITYLAQEDGPVVIGSTSAPGQGGILAQRHexNAc5Hex4Fuc2
MSFragger
AGYFNFTSATITYLAQEDGPVVIGSTSAPGQGGILAQRHexNAc6Hex3
Byonic
AGYFNFTSATITYLAQEDGPVVIGSTSAPGQGGILAQRHexNAc7Hex3
Byonic
AHFSSLNLTIRHexNAc2Hex5
Byonic
GD
MSFragger
pGlyco
PP
StrucGP
AHFSSLNLTIRHexNAc2Hex6
Byonic
GD
MSFragger
pGlyco
PP
StrucGP
AHFSSLNLTIRHexNAc2Hex7
Byonic
GD
MSFragger
pGlyco
PP
StrucGP
AHFSSLNLTIRHexNAc2Hex8
Byonic
GD
MSFragger
pGlyco
PP
StrucGP
AHFSSLNLTIRHexNAc2Hex9
Byonic
GD
MSFragger
pGlyco
PP
StrucGP
AHFSSLNLTIRHexNAc3Hex5
PP
AHFSSLNLTIRHexNAc3Hex5NeuGc
PP
AHFSSLNLTIRHexNAc3Hex7
Byonic
GD
PP
AHLNNLSFPIRHexNAc2Hex8
Byonic
GD
MSFragger
pGlyco
PP
StrucGP
AHLNNLSFPIRHexNAc2Hex9
Byonic
GD
MSFragger
pGlyco
PP
StrucGP
AHLNVSRHexNAc2Hex10
Byonic
GD
PP
AHLNVSRHexNAc2Hex8
Byonic
GD
pGlyco
PP
AHLNVSRHexNAc2Hex9
Byonic
GD
pGlyco
PP
AHYGGFTVQNEASKYQVSVNKYKGTAGNALMDGASQLVGENRHexNAc5Hex2Fuc
MSFragger
AIIANLTCKHexNAc2Hex9
MSFragger
pGlyco
StrucGP
AINLTQKHexNAc2Hex9
StrucGP
AISEPNFSVAYANMCRHexNAc4Hex4NeuGc2
MSFragger
AITDGQAGFGNDTLSKHexNAc2Hex9
MSFragger
AITDGQAGFGNDTLSKHexNAc4Hex3NeuAc2
Byonic
MSFragger
AITDGQAGFGNDTLSKHexNAc4Hex4Fuc2NeuAc
Byonic
ALAGLVYNSSGTEPCYDIYRHexNAc2Hex5
Byonic
GD
MSFragger
pGlyco
PP
StrucGP
ALAGLVYNSSGTEPCYDIYRHexNAc2Hex6
Byonic
GD
MSFragger
pGlyco
PP
StrucGP
ALDSVEKPLCLSNDSASHVECELGNPMKHexNAc4Hex5NeuGc2
Byonic
ALGYENATQALGRHexNAc2Hex8
PP
ALGYENATQALGRHexNAc2Hex9
Byonic
GD
MSFragger
pGlyco
PP
StrucGP
ALGYENATQALGRHexNAc4Hex3NeuAc2
MSFragger
ALGYENATQALGRHexNAc4Hex5NeuGc2
Byonic
PP
ALGYENATQALGRHexNAc4Hex5NeuGc3
Byonic
PP
ALGYENATQALGRHexNAc6Hex7NeuGc2
Byonic
ALLPFDNLHEDPCLLTNRHexNAc2Hex6
Byonic
GD
MSFragger
pGlyco
PP
StrucGP
ALMDICDQLEKNQTKHexNAc2Hex9
Byonic
GD
pGlyco
StrucGP
ALMPFDSLHDDPCLLTNRHexNAc2Hex6
GD
MSFragger
pGlyco
PP
StrucGP
ALMPFDSLHDDPCLLTNRHexNAc3Hex5
PP
ALMPFDSLHDDPCLLTNRHexNAc3Hex6
PP
ALMPFDSLHDDPCLLTNRHexNAc5Hex3
PP
ALMPFDSLHDDPCLLTNRHexNAc6Hex7Fuc
PP
ALMPFDSLHDDPCLLTNRHexNAc6Hex9
PP
ALMPFDSLHDDPCLLTNRHexNAc7Hex4FucNeuAc
PP
ALNMSEFVCDRSARHexNAc2Hex6
PP
ALNMSEFVCDRSARHexNAc2Hex6Fuc
PP
ALNMSEFVCDRSARHexNAc2Hex7
PP
ALNMSEFVCDRSARHexNAc5Hex3Fuc
PP
ALNVTLSSMGRHexNAc2Hex10
Byonic
GD
pGlyco
PP
StrucGP
ALNVTLSSMGRHexNAc2Hex7
GD
MSFragger
pGlyco
PP
StrucGP
ALNVTLSSMGRHexNAc2Hex8
Byonic
GD
MSFragger
pGlyco
PP
StrucGP
ALNVTLSSMGRHexNAc2Hex9
Byonic
GD
MSFragger
pGlyco
PP
StrucGP
ALNVTLSSMGRHexNAc4Hex3NeuAc2
Byonic
ALNVTLSSMGRHexNAc4Hex4Fuc2NeuAc
Byonic
ALNVTLSSMGRHexNAc4Hex4NeuAc2
Byonic
ALNVTLSSMGRHexNAc4Hex5NeuAcNeuGc
PP
ALNVTLSSMGRHexNAc4Hex5NeuGc2
PP
ALNVTLSSMGRHexNAc4Hex6FucNeuGc
PP
ALNVTLSSMGRHexNAc5Hex4Fuc2NeuGc
PP
ALNVTLSSMGRHexNAc5Hex5FucNeuAc
PP
ALNVTLSSMGRHexNAc5Hex5FucNeuAc2
PP
ALNVTLSSMGRHexNAc5Hex5FucNeuAcNeuGc
PP
ALNVTLSSMGRHexNAc5Hex5FucNeuGc2
PP
ALNVTLSSMGRHexNAc5Hex5NeuGc2
PP
ALNVTLSSMGRHexNAc6Hex5Fuc2NeuGc
PP
ALNVTLSSMGRHexNAc6Hex6FucNeuAc
PP
ALNVTLSSMGRHexNAc7Hex6Fuc2
PP
ALNVTLSSMGRHexNAc7Hex6NeuGc4
Byonic
ALNVTLSSMGRHexNAc7Hex7Fuc3NeuGc3
PP
ALSPNSTISSAPKHexNAc2Hex6
Byonic
GD
MSFragger
pGlyco
PP
StrucGP
ALSPNSTISSAPKHexNAc2Hex7
Byonic
GD
MSFragger
pGlyco
PP
StrucGP
ALSPNSTISSAPKHexNAc2Hex8
Byonic
GD
MSFragger
pGlyco
PP
StrucGP
AMFNITLIYPNNLIALSNMLPKHexNAc3Hex4
PP
AMFNITLIYPNNLIALSNMLPKHexNAc3Hex5
PP
AMGVNVLAANTHNTSMHMTGSGIYSPEAVRHexNAc2Hex7
MSFragger
PP
StrucGP
AMGVNVLAANTHNTSMHMTGSGIYSPEAVRHexNAc2Hex7Fuc
PP
AMGVNVLAANTHNTSMHMTGSGIYSPEAVRHexNAc2Hex8
Byonic
GD
MSFragger
pGlyco
PP
StrucGP
AMGVNVLAANTHNTSMHMTGSGIYSPEAVRHexNAc2Hex9
MSFragger
pGlyco
PP
AMLLNQHVPMESSHLLQFVNWSSLLPERHexNAc2Hex5
Byonic
GD
MSFragger
pGlyco
PP
AMLLNQHVPMESSHLLQFVNWSSLLPERHexNAc2Hex6
Byonic
GD
MSFragger
pGlyco
PP
StrucGP
AMLLNQHVPMESSHLLQFVNWSSLLPERHexNAc2Hex6Fuc
PP
AMLLNQHVPMESSHLLQFVNWSSLLPERHexNAc2Hex7
Byonic
GD
MSFragger
pGlyco
PP
StrucGP
AMLLNQHVPMESSHLLQFVNWSSLLPERHexNAc2Hex7Fuc
PP
AMLLNQHVPMESSHLLQFVNWSSLLPERHexNAc2Hex8
Byonic
GD
MSFragger
pGlyco
PP
StrucGP
AMLLNQHVPMESSHLLQFVNWSSLLPERHexNAc2Hex9
Byonic
GD
MSFragger
PP
StrucGP
AMLLNQHVPMESSHLLQFVNWSSLLPERHexNAc3Hex3NeuGc
MSFragger
AMLLNQHVPMESSHLLQFVNWSSLLPERHexNAc3Hex4Fuc2
PP
AMLLNQHVPMESSHLLQFVNWSSLLPERHexNAc3Hex4NeuAc
PP
AMLLNQHVPMESSHLLQFVNWSSLLPERHexNAc3Hex4NeuGc
MSFragger
AMLLNQHVPMESSHLLQFVNWSSLLPERHexNAc3Hex5
Byonic
GD
MSFragger
AMLLNQHVPMESSHLLQFVNWSSLLPERHexNAc3Hex5Fuc
GD
MSFragger
AMLLNQHVPMESSHLLQFVNWSSLLPERHexNAc3Hex6
Byonic
GD
MSFragger
pGlyco
PP
AMLLNQHVPMESSHLLQFVNWSSLLPERHexNAc3Hex7
MSFragger
AMLLNQHVPMESSHLLQFVNWSSLLPERHexNAc4Hex3NeuAc
PP
AMLLNQHVPMESSHLLQFVNWSSLLPERHexNAc4Hex3NeuAc2
MSFragger
AMLLNQHVPMESSHLLQFVNWSSLLPERHexNAc4Hex4NeuAc
PP
AMLLNQHVPMESSHLLQFVNWSSLLPERHexNAc5Hex3Fuc2
PP
AMLLNQHVPMESSHLLQFVNWSSLLPERHexNAc5Hex9Fuc
PP
AMLLNQHVPMESSHLLQFVNWSSLLPERHexNAc6Hex
MSFragger
AMLLNQHVPMESSHLLQFVNWSSLLPERHexNAc6Hex3
MSFragger
AMLLNQHVPMESSHLLQFVNWSSLLPERHexNAc6Hex3Fuc
PP
AMLLNQHVPMESSHLLQFVNWSSLLPERHexNAc6Hex4
MSFragger
AMLLNQHVPMESSHLLQFVNWSSLLPERHexNAc6Hex5Fuc3NeuAc
PP
AMLLNQHVPMESSHLLQFVNWSSLLPERHexNAc7Hex
MSFragger
AMLLNQHVPMESSHLLQFVNWSSLLPERHexNAcHexFuc5NeuGc2
MSFragger
AMLLNQHVPMESSHLLQFVNWSSLLPERYKHexNAc4Hex3
MSFragger
AMNTSQVEAMGIQMLPGYRHexNAc2Hex6
Byonic
MSFragger
PP
AMNTSQVEAMGIQMLPGYRHexNAc2Hex7Fuc
PP
AMNTSQVEAMGIQMLPGYRHexNAc2Hex8
MSFragger
PP
AMNTSQVEAMGIQMLPGYRHexNAc2Hex9
PP
AMNTSQVEAMGIQMLPGYRHexNAc4Hex3
PP
AMNTSQVEAMGIQMLPGYRHexNAc4Hex3Fuc
PP
AMSNISVRHexNAc2Hex8
GD
MSFragger
pGlyco
PP
StrucGP
AMSNISVRHexNAc2Hex9
GD
MSFragger
PP
StrucGP
AMSNISVRHexNAc4Hex5NeuGc2
PP
AMSSNETAAYKHexNAc2Hex6Fuc
PP
AMSSNETAAYKHexNAc2Hex7
GD
MSFragger
pGlyco
PP
AMSSNETAAYKHexNAc2Hex8
Byonic
GD
MSFragger
pGlyco
PP
StrucGP
AMSSNETAAYKHexNAc2Hex9
Byonic
GD
MSFragger
pGlyco
PP
StrucGP
AMSSNETAAYKHexNAc3Hex8
StrucGP
AMVHNGTLPSHKHexNAc2Hex7
StrucGP
AMVHNGTLPSHKHexNAc2Hex8
StrucGP
ANATIEVKHexNAc2Hex7
Byonic
GD
MSFragger
PP
StrucGP
ANATIEVKHexNAc2Hex8
Byonic
GD
MSFragger
pGlyco
PP
StrucGP
ANATIEVKHexNAc2Hex9
Byonic
GD
MSFragger
pGlyco
PP
StrucGP
ANATIEVKHexNAc4Hex5NeuGc2
GD
pGlyco
PP
StrucGP
ANCSIHNTPAARHexNAc2Hex8
Byonic
GD
StrucGP
ANCSIHNTPAARHexNAc2Hex9
Byonic
GD
pGlyco
StrucGP
ANDSMNVTSENATSPVIEFWERRHexNAc3Hex7
MSFragger
ANHSHSGDYYCKHexNAc2Hex5
Byonic
GD
MSFragger
pGlyco
PP
StrucGP
ANHSHSGDYYCKHexNAc2Hex6
Byonic
GD
MSFragger
pGlyco
PP
StrucGP
ANHSHSGDYYCKHexNAc2Hex7
Byonic
GD
MSFragger
pGlyco
PP
ANHSHSGDYYCKHexNAc3Hex4NeuAc
Byonic
GD
MSFragger
pGlyco
PP
ANHSHSGDYYCKHexNAc3Hex4NeuGc
Byonic
GD
pGlyco
PP
ANHSHSGDYYCKHexNAc3Hex5
Byonic
GD
MSFragger
pGlyco
PP
StrucGP
ANHSHSGDYYCKHexNAc3Hex5NeuAc
Byonic
GD
MSFragger
pGlyco
PP
ANHSHSGDYYCKHexNAc3Hex5NeuGc
Byonic
GD
pGlyco
PP
ANHSHSGDYYCKHexNAc3Hex6
Byonic
GD
MSFragger
pGlyco
PP
StrucGP
ANHSHSGDYYCKHexNAc3Hex6NeuAc
Byonic
GD
MSFragger
pGlyco
PP
ANHSHSGDYYCKHexNAc3Hex6NeuGc
Byonic
GD
pGlyco
PP
StrucGP
ANHSHSGDYYCKHexNAc3Hex6Sulfo
StrucGP
ANHSHSGDYYCKHexNAc3Hex7
Byonic
GD
MSFragger
pGlyco
PP
StrucGP
ANHSHSGDYYCKHexNAc4Hex4NeuGc
PP
ANHSHSGDYYCKHexNAc4Hex5NeuGc
PP
ANHSHSGDYYCKHexNAc4Hex6
GD
MSFragger
PP
StrucGP
ANHSHSGDYYCKHexNAc4Hex6NeuAc
Byonic
GD
MSFragger
pGlyco
PP
ANHSHSGDYYCKHexNAc4Hex6NeuGc
Byonic
GD
pGlyco
PP
StrucGP
ANHSHSGDYYCKHexNAc4Hex7
Byonic
GD
MSFragger
pGlyco
PP
StrucGP
ANIQFGENGTTISAVTNKHexNAc4Hex3NeuAc2
Byonic
MSFragger
ANISKHexNAc2Hex4
Byonic
PP
ANISKHexNAc2Hex5
Byonic
PP
ANITVKHexNAc2Hex5
GD
pGlyco
StrucGP
ANITVKHexNAc2Hex7
Byonic
GD
pGlyco
StrucGP
ANITVKHexNAc2Hex8
GD
ANITVKHexNAc2Hex9
GD
ANLINFPENNTFVINIEQLTQDDTGSYKHexNAc2Hex8
Byonic
MSFragger
PP
ANLINFPENNTFVINIEQLTQDDTGSYKHexNAc2Hex9
Byonic
MSFragger
PP
ANLINFPENNTFVINIEQLTQDDTGSYKHexNAc3Hex4NeuGc
PP
ANLINFPENNTFVINIEQLTQDDTGSYKHexNAc4Hex3Fuc2NeuAc
MSFragger
ANLINFPENNTFVINIEQLTQDDTGSYKHexNAc4Hex3NeuAc2
Byonic
MSFragger
ANLINFPENNTFVINIEQLTQDDTGSYKHexNAc4Hex4Fuc3
MSFragger
ANLINFPENNTFVINIEQLTQDDTGSYKHexNAc4Hex4FucNeuAc
Byonic
MSFragger
ANLINFPENNTFVINIEQLTQDDTGSYKHexNAc4Hex5NeuGc2
Byonic
PP
ANLINFPENNTFVINIEQLTQDDTGSYKHexNAc4Hex7NeuGc
Byonic
ANLINFPENNTFVINIEQLTQDDTGSYKHexNAc8Hex4
PP
ANLSSQVLKHexNAc2Hex10
Byonic
GD
pGlyco
PP
StrucGP
ANLSSQVLKHexNAc2Hex8
Byonic
GD
MSFragger
pGlyco
PP
StrucGP
ANLSSQVLKHexNAc2Hex9
Byonic
GD
MSFragger
pGlyco
PP
StrucGP
ANLSSQVLKHexNAc4Hex5Fuc
GD
ANLSSQVLKHexNAc4Hex5FucNeuGc2
PP
StrucGP
ANLSSQVLKHexNAc4Hex5NeuGc
GD
ANLSSQVLKHexNAc4Hex5NeuGc2
Byonic
GD
pGlyco
PP
StrucGP
ANLSSQVLKHexNAc4Hex7NeuGc
Byonic
MSFragger
StrucGP
ANLTWTVKHexNAc2Hex5
Byonic
GD
MSFragger
pGlyco
PP
StrucGP
ANLTWTVKHexNAc2Hex6
GD
MSFragger
pGlyco
PP
StrucGP
ANMTRLYQLMTEAQFTHCSKHexNAc2Hex5
Byonic
ANNSWFQSILKHexNAc2Hex9
Byonic
GD
MSFragger
pGlyco
PP
StrucGP
ANNSWFQSILKHexNAc4Hex3NeuAc2
Byonic
ANNSWFQSILKHexNAc5Hex8Fuc
PP
ANQIVIPHNTTFQTEPTKHexNAc2Hex6
GD
MSFragger
pGlyco
PP
StrucGP
ANQIVIPHNTTFQTEPTKHexNAc2Hex8
GD
PP
ANQIVIPHNTTFQTEPTKHexNAc2Hex9
GD
MSFragger
PP
ANQIVIPHNTTFQTEPTKHexNAc3Hex4
GD
MSFragger
pGlyco
PP
ANQIVIPHNTTFQTEPTKHexNAc3Hex4NeuAc
GD
PP
ANQIVIPHNTTFQTEPTKHexNAc3Hex4NeuGc
Byonic
GD
pGlyco
PP
StrucGP
ANQIVIPHNTTFQTEPTKHexNAc3Hex5
Byonic
GD
MSFragger
pGlyco
PP
ANQIVIPHNTTFQTEPTKHexNAc3Hex5Fuc
PP
ANQIVIPHNTTFQTEPTKHexNAc3Hex5NeuAc
Byonic
GD
pGlyco
PP
ANQIVIPHNTTFQTEPTKHexNAc3Hex5NeuGc
GD
PP
ANQIVIPHNTTFQTEPTKHexNAc3Hex6
GD
pGlyco
PP
ANQIVIPHNTTFQTEPTKHexNAc3Hex6Fuc
GD
ANQIVIPHNTTFQTEPTKHexNAc3Hex6NeuGc
Byonic
GD
PP
ANQIVIPHNTTFQTEPTKHexNAc4Hex3NeuGc
PP
ANQIVIPHNTTFQTEPTKHexNAc4Hex4Fuc2NeuGc
PP
ANQIVIPHNTTFQTEPTKHexNAc4Hex4FucNeuGc
PP
ANQIVIPHNTTFQTEPTKHexNAc4Hex4NeuAcNeuGc
MSFragger
ANQIVIPHNTTFQTEPTKHexNAc4Hex5
Byonic
MSFragger
pGlyco
PP
StrucGP
ANQIVIPHNTTFQTEPTKHexNAc4Hex5NeuAc
MSFragger
PP
ANQIVIPHNTTFQTEPTKHexNAc4Hex5NeuAcNeuGc
MSFragger
PP
ANQIVIPHNTTFQTEPTKHexNAc4Hex5NeuGc
Byonic
GD
pGlyco
PP
StrucGP
ANQIVIPHNTTFQTEPTKHexNAc4Hex5NeuGc2
Byonic
GD
pGlyco
PP
StrucGP
ANQIVIPHNTTFQTEPTKHexNAc4Hex6FucNeuGc
PP
ANTTQPGIVEGGQVLKHexNAc3Hex7FucNeuAc
PP
ANTTQPGIVEGGQVLKHexNAc4Hex5NeuGc2
Byonic
PP
ANTTQPGIVEGGQVLKHexNAc4Hex6FucNeuGc
PP
ANYTILKHexNAc2Hex9
Byonic
GD
pGlyco
StrucGP
ANYTILKHexNAc4Hex5NeuGc
GD
ANYTILKHexNAc4Hex5NeuGc2
Byonic
GD
pGlyco
StrucGP
APIPTALDTNSSKHexNAc2Hex8
MSFragger
PP
APIPTALDTNSSKHexNAc2Hex9
GD
MSFragger
PP
APNSNNSSIKHexNAc2Hex8
Byonic
pGlyco
StrucGP
APNSNNSSIKHexNAc2Hex9
Byonic
pGlyco
StrucGP
APNSNNSSIKHexNAc4Hex5NeuGc2
Byonic
APPRNYSVVVMFTALQLHRHexNAc2Hex6
Byonic
GD
MSFragger
pGlyco
PP
StrucGP
APPRNYSVVVMFTALQLHRHexNAc2Hex7
Byonic
GD
MSFragger
pGlyco
PP
StrucGP
APPRNYSVVVMFTALQLHRHexNAc2Hex8
Byonic
GD
MSFragger
pGlyco
PP
StrucGP
APPRNYSVVVMFTALQLHRHexNAc2Hex9
PP
APPRNYSVVVMFTALQLHRQCVVCKHexNAc2Hex8
pGlyco
PP
APRKNAKGGGGNSSSSGSGSGSGSGSPSTGSSGSSSSPGARHexNAc4Hex2Fuc
MSFragger
APRLVITNGMVIPNYSSRHexNAc3Hex3Fuc
PP
APSHNTTEPDPHSLSPELQALISEVAQHDVQNGRHexNAc2Hex8
MSFragger
PP
APSNVSTVIHILYLPEEAKHexNAc2Hex9
MSFragger
ARGADLMNKHexNAc2Hex5
StrucGP
ARGADLMNKHexNAc2Hex6
StrucGP
ARGADLMNKHexNAc2Hex7
StrucGP
ARGADLMNKHexNAc2Hex8
StrucGP
ARGADLMNKHexNAc2Hex9
StrucGP
ARGADLMNKHexNAc4Hex3
StrucGP
ARGADLMNKHexNAc4Hex3Fuc
StrucGP
ASEQILSLVAQFQNNSKHexNAc2Hex9
PP
ASEQILSLVAQFQNNSKHexNAc4Hex3Fuc2NeuAc
PP
ASPDQNASTHTPQSSAKPSVPSSKHexNAc
MSFragger
ASQNITYHCKHexNAc2Hex6
Byonic
GD
MSFragger
pGlyco
PP
StrucGP
ASQNITYHCKHexNAc2Hex7
GD
MSFragger
PP
StrucGP
ASQNITYHCKHexNAc2Hex8
Byonic
GD
MSFragger
pGlyco
PP
StrucGP
ASQNITYHCKHexNAc2Hex9
GD
MSFragger
PP
StrucGP
ASQNITYHCKHexNAc3Hex6Fuc
PP
ASQQLSNETSSFGFNLLRHexNAc2Hex10
PP
ASQQLSNETSSFGFNLLRHexNAc2Hex7Fuc
PP
ASQQLSNETSSFGFNLLRHexNAc2Hex8
Byonic
GD
MSFragger
pGlyco
PP
ASQQLSNETSSFGFNLLRHexNAc2Hex9
Byonic
GD
MSFragger
pGlyco
PP
StrucGP
ASQQLSNETSSFGFNLLRHexNAc4Hex3NeuAc2
Byonic
MSFragger
ASQQLSNETSSFGFNLLRHexNAc4Hex4NeuAc2
Byonic
MSFragger
ASQQLSNETSSFGFNLLRHexNAc4Hex5NeuAcNeuGc
PP
ASQQLSNETSSFGFNLLRHexNAc6Hex3
PP
ASQQLSNETSSFGFNLLRHexNAc7Hex7NeuGc2
Byonic
ASSSFRPNGTKHexNAc2Hex3Fuc
Byonic
ATAPYNYSYIFKHexNAc4Hex5NeuGc2
Byonic
ATNLTRHexNAc2Hex8
PP
StrucGP
ATNLTRHexNAc2Hex9
PP
ATNLTRHexNAc4Hex5NeuGc
PP
ATNLTRHexNAc4Hex5NeuGc2
PP
ATPNEGFFNQNITTFYYDRHexNAc2Hex5
Byonic
GD
MSFragger
pGlyco
PP
StrucGP
ATPNEGFFNQNITTFYYDRHexNAc2Hex6
Byonic
GD
MSFragger
pGlyco
PP
StrucGP
ATPNEGFFNQNITTFYYDRHexNAc4Hex7
PP
ATPNEGFFNQNITTFYYDRHexNAc6Hex4Fuc5
Byonic
ATVNCSTIPIAERHexNAc4Hex5FucNeuGcNeuAc
Byonic
ATVNDSGEYRHexNAc3Hex4FucNeuAc
PP
ATVNDSGEYRHexNAc4Hex4FucNeuGc
PP
ATVNDSGEYRHexNAc4Hex5Fuc2
GD
ATVNDSGEYRHexNAc4Hex5Fuc2NeuGc
PP
ATVNDSGEYRHexNAc4Hex5FucNeuGc
PP
ATVNDSGEYRHexNAc4Hex5FucNeuGc2
PP
ATVNDSGEYRHexNAc4Hex5NeuAcNeuGc
MSFragger
ATVNDSGEYRHexNAc4Hex5NeuGc2
MSFragger
ATVNDSGEYRHexNAc4Hex6Fuc
GD
PP
ATVNDSGEYRHexNAc4Hex6FucNeuAc
PP
ATVNDSGEYRHexNAc4Hex6FucNeuGc
Byonic
pGlyco
PP
StrucGP
ATVNDSGEYRHexNAc4Hex6NeuGc
MSFragger
ATVNDSGEYRHexNAc4Hex7Fuc
GD
PP
StrucGP
ATVNDSGEYRHexNAc4Hex7Fuc2
GD
ATVNDSGEYRHexNAc4Hex7NeuAc
GD
MSFragger
ATVNDSGEYRHexNAc5Hex6FucNeuGc2
PP
ATVNDSGEYRHexNAc6Hex7NeuAc2NeuGc2
PP
ATVNDSGEYRHexNAc7Hex3Fuc
PP
AVCMLSNTTAIAEAWARHexNAc2Hex12
PP
AVCMLSNTTAIAEAWARHexNAc2Hex9
MSFragger
PP
AVCMLSNTTAIAEAWARHexNAc4Hex5FucNeuAcNeuGc
PP
AVEDLNNLTFFRHexNAc5Hex6NeuGcNeuAc2
Byonic
AVGNSTFAIACLQRHexNAc2Hex8
Byonic
GD
MSFragger
pGlyco
PP
StrucGP
AVISMLNETMNEAPEETKHexNAc2Hex8
Byonic
GD
MSFragger
pGlyco
PP
StrucGP
AVISMLNETMNEAPEETKHexNAc2Hex9
Byonic
MSFragger
AVNGSLVKHexNAc2Hex10
Byonic
GD
pGlyco
PP
StrucGP
AVNGSLVKHexNAc2Hex6
Byonic
GD
MSFragger
pGlyco
PP
StrucGP
AVNGSLVKHexNAc2Hex7
Byonic
GD
MSFragger
pGlyco
PP
StrucGP
AVNGSLVKHexNAc2Hex8
Byonic
GD
MSFragger
pGlyco
PP
StrucGP
AVNGSLVKHexNAc2Hex9
Byonic
GD
MSFragger
pGlyco
PP
StrucGP
AVNGSLVKHexNAc4Hex3
GD
AVNSTRETPPKSKHexNAc2Hex9
StrucGP
AWSRNATSSSTKHexNAc2Hex7
StrucGP
AYISMHSYSQQILFPYSYNRHexNAc2Hex10
PP
AYISMHSYSQQILFPYSYNRHexNAc2Hex8
PP
AYISMHSYSQQILFPYSYNRHexNAc2Hex9
Byonic
GD
MSFragger
PP
CALSHAITLEFHQDGNGPENVGIYNLSRHexNAc2Hex5
PP
CALSHAITLEFHQDGNGPENVGIYNLSRHexNAc2Hex6
MSFragger
CALSHAITLEFHQDGNGPENVGIYNLSRHexNAc2Hex8
MSFragger
PP
CALSHAITLEFHQDGNGPENVGIYNLSRHexNAc3Hex3Fuc
Byonic
CALSHAITLEFHQDGNGPENVGIYNLSRHexNAc4Hex3Fuc
MSFragger
CALSHAITLEFHQDGNGPENVGIYNLSRHexNAc7Hex4NeuAc
PP
CAPGYTGPHCANLCPPDTYGINCSSRHexNAc2Hex8
MSFragger
CAPGYTGPHCANLCPPDTYGINCSSRHexNAc2Hex9
MSFragger
CAPGYTGPHCANLCPPDTYGINCSSRHexNAc4Hex3NeuAc2
MSFragger
CDMDGQNRHexNAc2Hex9
MSFragger
PP
CDMDGQNRHexNAc4Hex5NeuGc
PP
CDMDGQNRHexNAc4Hex5NeuGc2
PP
CEGSQPWNLTPRHexNAc2Hex8
MSFragger
CEGSQPWNLTPRHexNAc2Hex9Fuc
MSFragger
CEGSQPWNLTPRHexNAc4Hex3NeuAc2
MSFragger
CEQEASEDLKPALTGNKHexNAc2Hex7
StrucGP
CEQEASEDLKPALTGNKHexNAc2Hex8
Byonic
GD
MSFragger
pGlyco
PP
StrucGP
CEQEASEDLKPALTGNKHexNAc2Hex9
Byonic
GD
MSFragger
pGlyco
PP
StrucGP
CEQEASEDLKPALTGNKHexNAc4Hex4NeuGc
GD
PP
CEQEASEDLKPALTGNKHexNAc4Hex4NeuGc2
MSFragger
CEQEASEDLKPALTGNKHexNAc4Hex5Fuc
GD
CEQEASEDLKPALTGNKHexNAc4Hex5Fuc2NeuGc
PP
CEQEASEDLKPALTGNKHexNAc4Hex5FucNeuGc
PP
CEQEASEDLKPALTGNKHexNAc4Hex5NeuGc
Byonic
GD
pGlyco
PP
StrucGP
CEQEASEDLKPALTGNKHexNAc4Hex5NeuGc2
GD
PP
StrucGP
CEQEASEDLKPALTGNKHexNAc4Hex6FucNeuGc
PP
CFANKVNLSFPSAQSLPASDTHLKHexNAc3Hex4FucNeuGc
PP
CFDCDQRGPTYVNMTVGSFVCTSCSGSLRHexNAc2Hex3
PP
CFNAMEVDALNSSHPVSTPVENPAQIRHexNAc2Hex4
PP
CFNAMEVDALNSSHPVSTPVENPAQIRHexNAc2Hex4Fuc
MSFragger
CFNAMEVDALNSSHPVSTPVENPAQIRHexNAc2Hex5
Byonic
GD
MSFragger
pGlyco
PP
StrucGP
CFNAMEVDALNSSHPVSTPVENPAQIRHexNAc2Hex5Fuc
Byonic
CFNAMEVDALNSSHPVSTPVENPAQIRHexNAc2Hex6
Byonic
GD
MSFragger
pGlyco
PP
StrucGP
CFNAMEVDALNSSHPVSTPVENPAQIRHexNAc2Hex6Fuc
PP
CFNAMEVDALNSSHPVSTPVENPAQIRHexNAc2Hex7
Byonic
GD
MSFragger
pGlyco
PP
StrucGP
CFNAMEVDALNSSHPVSTPVENPAQIRHexNAc2Hex7Fuc
PP
CFNAMEVDALNSSHPVSTPVENPAQIRHexNAc2Hex8
Byonic
GD
MSFragger
pGlyco
PP
StrucGP
CFNAMEVDALNSSHPVSTPVENPAQIRHexNAc2Hex9
Byonic
GD
MSFragger
pGlyco
PP
StrucGP
CFNAMEVDALNSSHPVSTPVENPAQIRHexNAc3Hex3
Byonic
MSFragger
pGlyco
PP
CFNAMEVDALNSSHPVSTPVENPAQIRHexNAc4Hex3
MSFragger
CFNAMEVDALNSSHPVSTPVENPAQIRHexNAc4Hex3Fuc2NeuAc
MSFragger
CFNAMEVDALNSSHPVSTPVENPAQIRHexNAc4Hex3Fuc2NeuGc
MSFragger
CFNAMEVDALNSSHPVSTPVENPAQIRHexNAc4Hex3Fuc3
MSFragger
CFNAMEVDALNSSHPVSTPVENPAQIRHexNAc4Hex3FucNeuAc
MSFragger
CFNAMEVDALNSSHPVSTPVENPAQIRHexNAc4Hex3NeuAc2
Byonic
MSFragger
CFNAMEVDALNSSHPVSTPVENPAQIRHexNAc4Hex4Fuc3
MSFragger
CFNAMEVDALNSSHPVSTPVENPAQIRHexNAc4Hex4FucNeuAc
MSFragger
CFNAMEVDALNSSHPVSTPVENPAQIRHexNAc4Hex4FucNeuGc
PP
CFNAMEVDALNSSHPVSTPVENPAQIRHexNAc5Hex3
PP
CFNAMEVDALNSSHPVSTPVENPAQIRHexNAc6Hex
MSFragger
CFNAMEVDALNSSHPVSTPVENPAQIRHexNAc6HexNeuGc
MSFragger
CFVCPVEYNNDTNSFTVDCEPSDLFRHexNAc2Hex8
MSFragger
PP
CFVCPVEYNNDTNSFTVDCEPSDLFRHexNAc2Hex8Fuc
Byonic
CFVCPVEYNNDTNSFTVDCEPSDLFRHexNAc2Hex9
Byonic
MSFragger
PP
CFVCPVEYNNDTNSFTVDCEPSDLFRHexNAc4Hex3Fuc2NeuAc
MSFragger
CFVCPVEYNNDTNSFTVDCEPSDLFRHexNAc4Hex3Fuc2NeuGc
MSFragger
CFVCPVEYNNDTNSFTVDCEPSDLFRHexNAc4Hex3Fuc3
MSFragger
CFVCPVEYNNDTNSFTVDCEPSDLFRHexNAc4Hex3NeuAc2
Byonic
MSFragger
CFVCPVEYNNDTNSFTVDCEPSDLFRHexNAc4Hex4Fuc3
MSFragger
CFVCPVEYNNDTNSFTVDCEPSDLFRHexNAc4Hex4FucNeuAc
Byonic
CFVCPVEYNNDTNSFTVDCEPSDLFRHexNAc6Hex4
MSFragger
CGNCNLTSLEDEDFCKHexNAc2Hex8
[truncated: 29,325 more rows]

## Sheet: SupTable5
B Ion	#Spectra where assignment should not produce this ion
NeuGc-H2O	40466
NeuAc-H2O	37565
HexNAcHexNeuGc	34952
NeuGc	34149
NeuAc	16792
HexNAcHexNeuAc	12199
NeuGcAc-H2O	9319
HexNeuGc	7207
HexNAcHex4	6254
HexNAcHex5	2417
HexPhospho	913
NeuAcAcAc-H2O	809
NeuAcAcAc	802
HexNeuAc	693
HexNAcHexNeuGcAc	612
HexNAcHex2Fuc	601
HexNAcHexFuc	594
NeuAcAc-H2O	357
NeuGcAc	254
HexNAc2Fuc	218
HexNAc2HexFuc	215
HexNAcHexFuc2	209
Hex2Phospho	181
HexNAcHex2NeuAc	158
HexNAc2NeuAc	115
HexNAcNeuAc	50
HexNAcHexFucNeuAc	44
HexNAc3Hex3	42
NeuAcAc	30
HexNAc2Hex2Fuc	28
HexNAc3Hex2	25
HexNAcHex2Phospho	20
HexNAc4Hex3	19
Hex5Phospho	12
HexNAcHex3	11
HexNAcHex3Phospho	9
HexNAc2Hex3NeuAc	7
Hex3Phospho	6
Hex4Phospho	4
HexNAcHex6Phospho	4
HexNAc2Hex3NeuAc2	2
HexNAcHex4Phospho	2
HexNAc2Hex3	1
HexNAcHex7Phospho	1
