# Supplementary material for: Improving the Depth and Reliability of Glycopeptide Identification Using Protein Prospector
Source: Mol Cell Proteomics. 2025 Jan 7;24(2):100903. doi: 10.1016/j.mcpro.2025.100903 (PMC11851224; doi:10.1016/j.mcpro.2025.100903)
Supplement: Fragger.params [file mmc4.zip]

Archive with 1 entries (1 files):
- fragger.params
