# Supplementary material for: Improving the Depth and Reliability of Glycopeptide Identification Using Protein Prospector
Source: Mol Cell Proteomics. 2025 Jan 7;24(2):100903. doi: 10.1016/j.mcpro.2025.100903 (PMC11851224; doi:10.1016/j.mcpro.2025.100903)
Supplement: pGlyco.cfg [file mmc5.zip › pGlyco.cfg]

[version]
pGlyco_version=pGlyco3.0
pGlyco_type=pGlycoDB

[ini]
glycoini=glyco.ini
modini=modification.ini
aaini=aa.ini

[glycan]
glycan_type=N-Glycan
glycan_db=pGlyco-N-Mouse-large.gdb
glycan_fix_mod=
glycan_var_mod=H~aH,H~pH
max_var_mod_on_glycan=2
max_glycan_db_size=100000
[protein]
fasta=C:\Users\master\Desktop\Robert\SwissProt.2022.05.26.Mouse.fasta.N2J
enzyme=Trypsin KR _ C
digestion=specific
max_miss_cleave=3
min_peptide_len=6
max_peptide_len=40
min_peptide_weight=600
max_peptide_weight=4000
protein_fix_mod=Carbamidomethyl[C]
protein_var_mod=Oxidation[M],Acetyl[ProteinN-term],Gln->pyro-Glu[AnyN-termQ]
max_var_mod_on_peptide=2
[search]
precursor_tolerance=5
precursor_tolerance_type=ppm
fragment_tolerance=20
fragment_tolerance_type=ppm
fragmentation_type=HCD
spec_file_type=raw
spectrum_total=5
file1=C:\Users\master\Desktop\Robert\MouseLiver-Z-T-1.raw
file2=C:\Users\master\Desktop\Robert\MouseLiver-Z-T-2.raw
file3=C:\Users\master\Desktop\Robert\MouseLiver-Z-T-3.raw
file4=C:\Users\master\Desktop\Robert\MouseLiver-Z-T-4.raw
file5=C:\Users\master\Desktop\Robert\MouseLiver-Z-T-5.raw
top_n_peaks=300
output_top_n=5
percolator=0
FDR=0.01
FMM_for_peptide_FDR=0
pGlycoSite_check_db=1
output_dir=C:\Users\master\Desktop\Robert
# Advanced parameters, for example:
# glycan_type=O-Glycan
# glycan_core=N(1),N(2),N(1)H(1),N(1)F(1),N(1)A(1),N(1)G(1)
# gp_marker_glyco=N
# glycosylation_sites=C
# min_allowed_core=1
